# Supplementary material for: Gene expression profiling reveals insights into infant immunological and febrile responses to group B meningococcal vaccine
Source: Mol Syst Biol. 2020 Nov 19;16(11):e9888. doi: 10.15252/msb.20209888 (PMC7674973; doi:10.15252/msb.20209888)
Supplement: Supplementary file 2 — Dataset EV1 [file MSB-16-e9888-s002.xlsx]

## Sheet: Dataset EV1
Vaccine	Dose
4CMenB + PBS + PBS	1/15 human dose (33 ml each)
DTaP-IPV-Hib + PCV13 + PBS	1/15 human dose (33 ml each)
4CMenB + DTaP-IPV-Hib + PCV13	1/15 human dose (33 ml each)
PBS + PBS + PBS	33 ml each
LPS-EB + alum	1 mg (50 mL per leg)
LPS-EB (no alum)	1 mg (50 mL per leg)
LPS-EB Ultrapure + alum	1 mg (50 mL per leg)
PGN-EB (from E. coli O111:B4) + alum	1 mg (50 mL per leg)
LPS-EB + PGN-EB + alum	1 mg of each (50 mL per leg)
Alum	50 mL per leg
Naïve control	-

## Sheet: EV1 legend
Dataset EV1: Vaccines and corresponding doses for mouse immunisations.
