# Supplementary material for: Gene expression profiling reveals insights into infant immunological and febrile responses to group B meningococcal vaccine
Source: Mol Syst Biol. 2020 Nov 19;16(11):e9888. doi: 10.15252/msb.20209888 (PMC7674973; doi:10.15252/msb.20209888)
Supplement: Supplementary file 3 — Dataset EV2 [file MSB-16-e9888-s003.xlsx]

## Sheet: Dataset EV2
Baseline characteristics	Control	Test	Total
	(n=93)	(n=94)	(n=187)
Age (days), median (IQR)	62 (60 to 66)	61 (58 to 66)
Age, n(%)*	93 (100.0)	94 (100.0)	187 (100.0)
Gender:
Female, n(%)	41 (44.1)	44 (46.8)	85 (45.5)
Male, n(%)	52 (55.9)	50 (53.2)	102 (54.6)
Ethnicity
North/Mid/East European, n(%)	87 (93.6)	90 (95.7)	177 (94.7)
South European (Mediterranean Countries & Portugal), n(%)	2 (2.2)	2 (2.1)	4 (2.1)
Other, n(%)	4 (4.3)	2 (2.1)	6 (3.2)
Maternal pertussis vaccination status, n(%)
Non, n(%)	12 (14.8)	7 (9.5)	19 (12.3)
Vaccinated, n(%)	69 (85.2)	67 (90.5)	136 (87.7)
Was paracetamol/ibuprofen given in the last 72hrs
No, n(%)	93 (100.0)	94 (100.0)	187 (100.0)
Were any vaccinations given prior to enrolment
No, n(%)	84 (90.3)	83 (88.3)	167 (89.3)
Yes, n(%)	9 (9.7)	11 (11.7)	20 (10.7)
Were any prescription medications given prior to enrolment**
No, n(%)	68 (73.1)	80 (85.1)	148 (79.1)
Yes, n(%)	25 (26.9)	14 (14.9)	39 (20.9)
* Included for EudraCT upload. Note all children fall into the category: 28 days-23 months of age
** Details outlined in the following table

## Sheet: Legend
Dataset EV2: Study demographics.
