# Supplementary material for: Gene expression profiling reveals insights into infant immunological and febrile responses to group B meningococcal vaccine
Source: Mol Syst Biol. 2020 Nov 19;16(11):e9888. doi: 10.15252/msb.20209888 (PMC7674973; doi:10.15252/msb.20209888)
Supplement: Supplementary file 4 — Dataset EV3 [file MSB-16-e9888-s004.xlsx]

## Sheet: Dataset EV3
	Control (n=93)	Control + 4CMenB	Total	p-value
Number of participants with temperature readings	88	89	177
Implausible (non-physiological readings), n (%)	17024 (12.7%)	11326 (8.4%)	28350 (10.5%)
Temperature (°C) for all physiological readings, mean (95% CI)	36.2 (36.1, 36.3)	36.5 (36.4, 36.6)		p=0.0003**
At least one fever (≥ 38°C) episode, n (%[95% CI])	24 (27.3% [18.3%, 37.8%])	53 (59.6% [48.6%, 69.8%])	77 (43.5%)	p<0.0001*
Temperature (°C) for fever patients, mean (95% CI)	36.7 (36.5, 36.8)	36.7 (36.6, 36.9)		p=0.5521**
Number of fever episodes, median (IQR)	0.0 (0.0, 5.0)	9.0 (0.0,112.0)		p<0.0001***

## Sheet: Legend
Dataset EV3: iButton summary statistics.
