# Supplementary material for: Gene expression profiling reveals insights into infant immunological and febrile responses to group B meningococcal vaccine
Source: Mol Syst Biol. 2020 Nov 19;16(11):e9888. doi: 10.15252/msb.20209888 (PMC7674973; doi:10.15252/msb.20209888)
Supplement: Supplementary file 5 — Dataset EV4 [file MSB-16-e9888-s005.xlsx]

## Sheet: Dataset EV4
gene_id	gene_name	gene_biotype	GC_content	chromosome_name	GeneID	logFC	AveExpr	t	P.Value	adj.P.Val	B
ENSG00000226608	FTLP3	processed_pseudogene	55.68	20	FTLP3	1.17268	0.576501	3.52047	0.000515044	0.157533	-0.897438
ENSG00000141385	AFG3L2	protein_coding	44.7	18	AFG3L2	-0.303821	5.90009	-3.37716	0.000853835	0.157533	-0.732421
ENSG00000008438	PGLYRP1	protein_coding	57.73	19	PGLYRP1	1.61531	-0.111928	2.73542	0.00669362	0.539525	-2.78206
ENSG00000228340	MIR646HG	lincRNA	43.3	20	MIR646HG	0.978458	2.95406	2.73199	0.0067615	0.539525	-2.41427
ENSG00000183784	C9orf66	protein_coding	51.23	9	C9orf66	-0.996093	0.319847	-2.58633	0.0102885	0.539525	-2.89885
ENSG00000119943	PYROXD2	protein_coding	50.39	10	PYROXD2	0.422172	3.66908	2.55723	0.0111649	0.539525	-2.83154
ENSG00000083828	ZNF586	protein_coding	46.13	19	ZNF586	-0.183321	6.14953	-2.4543	0.0148247	0.539525	-3.15885
ENSG00000273669	AC015819.1	lincRNA	54.45	18	AC015819.1	-0.500933	1.80001	-2.44203	0.0153253	0.539525	-3.0324
ENSG00000166337	TAF10	protein_coding	52.56	11	TAF10	-0.22668	5.37583	-2.40046	0.017134	0.539525	-3.26221
ENSG00000259956	RBM15B	protein_coding	55.91	3	RBM15B	0.187834	6.03939	2.32399	0.0209588	0.539525	-3.44089
ENSG00000121297	TSHZ3	protein_coding	46.88	19	TSHZ3	1.08045	1.97596	2.27576	0.0237394	0.539525	-3.35003
ENSG00000070540	WIPI1	protein_coding	46.58	17	WIPI1	0.5543	4.5878	2.27168	0.0239885	0.539525	-3.4932
ENSG00000178726	THBD	protein_coding	54.83	20	THBD	0.924332	2.19894	2.26154	0.0246184	0.539525	-3.37864
ENSG00000254826	AP001922.3	sense_intronic	54.29	11	AP001922.3	1.82506	0.0955011	2.26016	0.024705	0.539525	-3.55747
ENSG00000165886	UBTD1	protein_coding	49.52	10	UBTD1	1.03154	-0.11821	2.2391	0.0260633	0.539525	-3.53137
ENSG00000115594	IL1R1	protein_coding	41.38	2	IL1R1	1.10523	3.23214	2.23722	0.0261874	0.539525	-3.47663
ENSG00000180316	PNPLA1	protein_coding	46.87	6	PNPLA1	1.08742	0.919239	2.22632	0.0269183	0.539525	-3.44194
ENSG00000175970	UNC119B	protein_coding	48.18	12	UNC119B	0.247952	4.748	2.18056	0.0301842	0.539525	-3.69017
ENSG00000183688	RFLNB	protein_coding	48.81	17	RFLNB	0.408683	5.98099	2.12441	0.0346546	0.539525	-3.84727
ENSG00000148459	PDSS1	protein_coding	44.19	10	PDSS1	-0.355476	3.23503	-2.12358	0.0347249	0.539525	-3.70687
ENSG00000164674	SYTL3	protein_coding	46.02	6	SYTL3	0.49878	4.43467	2.1198	0.0350463	0.539525	-3.79381
ENSG00000186529	CYP4F3	protein_coding	45.74	19	CYP4F3	0.851991	5.50303	2.08326	0.0382828	0.539525	-3.9123
ENSG00000008394	MGST1	protein_coding	36.94	12	MGST1	-0.648634	1.99343	-2.05127	0.0413223	0.539525	-3.7624
ENSG00000035664	DAPK2	protein_coding	46.89	15	DAPK2	0.776243	4.60656	2.03693	0.0427502	0.539525	-3.95033
ENSG00000276900	AC023157.3	antisense_RNA	46.74	12	AC023157.3	-0.597778	3.29508	-2.02344	0.0441322	0.539525	-3.88774
ENSG00000102897	LYRM1	protein_coding	44.36	16	LYRM1	-0.281038	4.47986	-1.97828	0.0490365	0.539525	-4.05745
ENSG00000176659	C20orf197	lincRNA	47.35	20	C20orf197	0.458832	2.73475	1.97336	0.0495973	0.539525	-3.93672
ENSG00000114770	ABCC5	protein_coding	44.7	3	ABCC5	0.308309	6.48948	1.96336	0.0507551	0.539525	-4.15583
ENSG00000172985	SH3RF3	protein_coding	48.6	2	SH3RF3	0.544072	2.77333	1.96085	0.0510487	0.539525	-3.96772
ENSG00000282572	AC215522.2	processed_transcript	43.16	7	AC215522.2	1.01032	2.50439	1.95054	0.0522716	0.539525	-3.93876
ENSG00000006194	ZNF263	protein_coding	47.09	16	ZNF263	-0.158235	5.5819	-1.94381	0.0530829	0.539525	-4.17511
ENSG00000169896	ITGAM	protein_coding	43.36	16	ITGAM	0.765799	5.41376	1.9354	0.0541118	0.539525	-4.17863
ENSG00000250069	AC011379.1	sense_intronic	42.38	5	AC011379.1	1.55181	-0.63858	1.92722	0.0551285	0.539525	-3.97089
ENSG00000144040	SFXN5	protein_coding	49.36	2	SFXN5	0.378771	4.26545	1.91992	0.0560496	0.539525	-4.1513
ENSG00000100985	MMP9	protein_coding	56.94	20	MMP9	1.31846	2.2863	1.90398	0.0581042	0.539525	-4.00038
ENSG00000139433	GLTP	protein_coding	49.06	12	GLTP	-0.204495	4.95471	-1.90067	0.058539	0.539525	-4.22451
ENSG00000181754	AMIGO1	protein_coding	53.22	1	AMIGO1	0.406951	4.35034	1.8992	0.0587335	0.539525	-4.18303
ENSG00000257335	MGAM	protein_coding	39.57	7	MGAM	1.0169	7.09473	1.89578	0.0591868	0.539525	-4.27041
ENSG00000108582	CPD	protein_coding	38.53	17	CPD	0.447148	7.57109	1.89487	0.0593073	0.539525	-4.27149
ENSG00000101425	BPI	protein_coding	47.35	20	BPI	0.896951	0.905111	1.86883	0.0628605	0.539525	-3.98343
ENSG00000173930	SLCO4C1	protein_coding	35	5	SLCO4C1	0.463559	4.96908	1.85408	0.0649501	0.539525	-4.30653
ENSG00000271646	AC099343.3	lincRNA	50.34	4	AC099343.3	-0.283634	3.92663	-1.8534	0.0650478	0.539525	-4.2296
ENSG00000132965	ALOX5AP	protein_coding	45.66	13	ALOX5AP	0.417215	6.16205	1.84385	0.0664328	0.539525	-4.36106
ENSG00000075426	FOSL2	protein_coding	51.8	2	FOSL2	0.82151	5.71645	1.8386	0.0672051	0.539525	-4.35608
ENSG00000141401	IMPA2	protein_coding	49.27	18	IMPA2	0.575194	3.5792	1.83763	0.0673489	0.539525	-4.2236
ENSG00000236525	AC007278.2	sense_intronic	37.21	2	AC007278.2	0.780993	2.72341	1.79673	0.0736306	0.539525	-4.22742
ENSG00000137312	FLOT1	protein_coding	49.72	6	FLOT1	0.318584	6.11159	1.78914	0.0748492	0.539525	-4.45114
ENSG00000101474	APMAP	protein_coding	46.54	20	APMAP	0.437816	6.85294	1.7748	0.0771936	0.539525	-4.47925
ENSG00000068697	LAPTM4A	protein_coding	41.61	2	LAPTM4A	-0.305941	5.41527	-1.77269	0.0775445	0.539525	-4.46127
ENSG00000259626	MTND3P12	processed_pseudogene	38.41	15	MTND3P12	1.23883	-0.0684713	1.77017	0.0779637	0.539525	-4.1112
ENSG00000140830	TXNL4B	protein_coding	44.45	16	TXNL4B	-0.20093	4.69256	-1.76284	0.0791964	0.539525	-4.43992
ENSG00000236438	FAM157A	transcribed_unprocessed_pseudogene	45.59	3	FAM157A	0.91734	3.63464	1.75222	0.0810083	0.539525	-4.35588
ENSG00000135636	DYSF	protein_coding	49.64	2	DYSF	1.0586	5.52576	1.74495	0.0822692	0.539525	-4.5015
ENSG00000115590	IL1R2	protein_coding	44.67	2	IL1R2	0.790045	4.61285	1.74082	0.0829925	0.539525	-4.4521
ENSG00000249138	SLED1	transcribed_processed_pseudogene	48.47	4	SLED1	1.00321	2.09618	1.73734	0.0836061	0.539525	-4.25772
ENSG00000058866	DGKG	protein_coding	44.7	3	DGKG	0.609519	3.52126	1.72774	0.0853158	0.539525	-4.40461
ENSG00000170892	TSEN34	protein_coding	55.95	19	TSEN34	0.38663	4.98716	1.72515	0.0857829	0.539525	-4.51361
ENSG00000139572	GPR84	protein_coding	50.76	12	GPR84	1.11626	-0.215652	1.71907	0.0868864	0.539525	-4.16663
ENSG00000253981	ALG1L13P	transcribed_unprocessed_pseudogene	52.03	8	ALG1L13P	0.650075	2.79192	1.70474	0.089532	0.539525	-4.3621
ENSG00000258227	CLEC5A	protein_coding	40.03	7	CLEC5A	0.691476	2.1909	1.69595	0.0911867	0.539525	-4.33297
ENSG00000179915	NRXN1	protein_coding	35.81	2	NRXN1	0.873515	0.916307	1.68803	0.0926998	0.539525	-4.22093
ENSG00000225873	LINC00694	protein_coding	46.89	3	LINC00694	0.988187	1.43546	1.6861	0.0930705	0.539525	-4.2551
ENSG00000141562	NARF	protein_coding	51.72	17	NARF	0.303574	4.84396	1.67487	0.0952577	0.539525	-4.58501
ENSG00000113742	CPEB4	protein_coding	37.31	5	CPEB4	0.32375	7.20206	1.67051	0.0961175	0.539525	-4.6443
ENSG00000124588	NQO2	protein_coding	47.18	6	NQO2	0.519285	4.65856	1.65778	0.0986638	0.539525	-4.60083
ENSG00000100731	PCNX1	protein_coding	36.87	14	PCNX1	0.281819	8.7424	1.65319	0.0995958	0.539525	-4.646
ENSG00000164715	LMTK2	protein_coding	43.73	7	LMTK2	0.366113	5.81089	1.64967	0.100315	0.539525	-4.67092
ENSG00000200648	RNU6-226P	snRNA	39.25	5	RNU6-226P	-1.08891	0.204582	-1.64046	0.102215	0.539525	-4.25218
ENSG00000130703	OSBPL2	protein_coding	52.75	20	OSBPL2	0.28558	6.23507	1.63908	0.102502	0.539525	-4.69249
ENSG00000113303	BTNL8	protein_coding	40.46	5	BTNL8	0.657696	2.75548	1.62563	0.105336	0.539525	-4.47764
ENSG00000231856	AL162377.1	antisense_RNA	47.93	13	AL162377.1	-0.289059	1.76408	-1.62142	0.106235	0.539525	-4.38465
ENSG00000135299	ANKRD6	protein_coding	43.03	6	ANKRD6	0.280782	2.88878	1.61316	0.10802	0.539525	-4.49872
ENSG00000142657	PGD	protein_coding	47.69	1	PGD	0.496309	7.53389	1.61089	0.108514	0.539525	-4.73113
ENSG00000059728	MXD1	protein_coding	40.74	2	MXD1	0.587983	8.53118	1.60771	0.109208	0.539525	-4.71996
ENSG00000076662	ICAM3	protein_coding	56.15	19	ICAM3	0.238731	7.66608	1.59839	0.111266	0.539525	-4.74903
ENSG00000182885	ADGRG3	protein_coding	52.39	16	ADGRG3	0.848221	3.58775	1.5937	0.112315	0.539525	-4.57939
ENSG00000155093	PTPRN2	protein_coding	51.39	7	PTPRN2	-0.452202	2.34411	-1.58257	0.114832	0.539525	-4.50196
ENSG00000139178	C1RL	protein_coding	49.07	12	C1RL	0.424068	5.30783	1.57655	0.116212	0.539525	-4.75254
ENSG00000256751	PLBD1-AS1	antisense_RNA	39.46	12	PLBD1-AS1	0.719968	0.994949	1.57407	0.116784	0.539525	-4.36546
ENSG00000180884	ZNF792	protein_coding	51.29	19	ZNF792	0.173546	5.35502	1.56934	0.117882	0.539525	-4.7683
ENSG00000176788	BASP1	protein_coding	43.15	5	BASP1	0.619692	5.75495	1.56698	0.118432	0.539525	-4.78052
ENSG00000180509	KCNE1	protein_coding	43.71	21	KCNE1	0.541381	3.42672	1.55517	0.121219	0.543429	-4.64359
ENSG00000246016	LINC01513	antisense_RNA	51	5	LINC01513	0.937703	-0.643598	1.55092	0.122235	0.543429	-4.33425
ENSG00000171236	LRG1	protein_coding	55.16	19	LRG1	0.693849	3.84851	1.53482	0.12614	0.547732	-4.7087
ENSG00000203710	CR1	protein_coding	39.21	1	CR1	0.535797	7.31184	1.53469	0.126171	0.547732	-4.84395
ENSG00000189067	LITAF	protein_coding	49.14	16	LITAF	0.339442	8.10191	1.50426	0.133824	0.574198	-4.87702
ENSG00000012779	ALOX5	protein_coding	47.73	10	ALOX5	0.375172	7.27952	1.4789	0.140474	0.580326	-4.92312
ENSG00000173597	SULT1B1	protein_coding	37.28	4	SULT1B1	0.295547	7.26051	1.47685	0.141021	0.580326	-4.92751
ENSG00000232533	AC093673.1	antisense_RNA	51.99	7	AC093673.1	-0.372404	2.17451	-1.46925	0.143069	0.580326	-4.62317
ENSG00000213903	LTB4R	protein_coding	53.67	14	LTB4R	0.39094	4.4835	1.46438	0.144394	0.580326	-4.8718
ENSG00000062282	DGAT2	protein_coding	52.02	11	DGAT2	0.619098	5.20421	1.45569	0.14678	0.580326	-4.91256
ENSG00000236345	AL354719.2	antisense_RNA	37.19	6	AL354719.2	-0.53358	1.14237	-1.45551	0.14683	0.580326	-4.55716
ENSG00000106780	MEGF9	protein_coding	38.18	9	MEGF9	0.424025	7.60188	1.45206	0.147787	0.580326	-4.95409
ENSG00000133318	RTN3	protein_coding	42.12	11	RTN3	0.315047	6.19658	1.45189	0.147834	0.580326	-4.9589
ENSG00000139832	RAB20	protein_coding	49.74	13	RAB20	0.470105	2.281	1.43396	0.15288	0.584314	-4.70682
ENSG00000229314	ORM1	protein_coding	55.09	9	ORM1	1.0355	1.93009	1.43316	0.153108	0.584314	-4.63965
ENSG00000159339	PADI4	protein_coding	49.06	1	PADI4	0.544628	4.87493	1.42637	0.155056	0.584314	-4.94874
ENSG00000096063	SRPK1	protein_coding	40.48	6	SRPK1	0.223997	6.57413	1.42593	0.155184	0.584314	-4.99805
ENSG00000184557	SOCS3	protein_coding	62.24	17	SOCS3	0.461507	4.59236	1.40067	0.162599	0.603529	-4.95392
ENSG00000079739	PGM1	protein_coding	42.42	1	PGM1	0.193054	4.8392	1.38584	0.167079	0.603529	-4.99791
ENSG00000115607	IL18RAP	protein_coding	40.03	2	IL18RAP	0.464861	5.87863	1.37985	0.168911	0.603529	-5.04516
ENSG00000124215	CDH26	protein_coding	42.52	20	CDH26	0.356125	2.56362	1.37625	0.170022	0.603529	-4.78893
ENSG00000136026	CKAP4	protein_coding	44.3	12	CKAP4	0.43196	4.42497	1.37504	0.170397	0.603529	-4.96178
ENSG00000135838	NPL	protein_coding	41.95	1	NPL	0.436899	6.1169	1.3633	0.17406	0.603529	-5.07257
ENSG00000278600	AC015871.3	sense_intronic	41.18	15	AC015871.3	0.251556	5.33682	1.36108	0.17476	0.603529	-5.05335
ENSG00000134333	LDHA	protein_coding	44.3	11	LDHA	-0.205187	7.32492	-1.35227	0.177558	0.603529	-5.08977
ENSG00000116017	ARID3A	protein_coding	58.94	19	ARID3A	0.365844	4.10769	1.34802	0.178919	0.603529	-4.97861
ENSG00000054523	KIF1B	protein_coding	41.99	1	KIF1B	0.448452	5.69535	1.34305	0.180521	0.603529	-5.08738
ENSG00000089505	CMTM1	protein_coding	43.3	16	CMTM1	0.449902	1.66346	1.34188	0.1809	0.603529	-4.70486
ENSG00000163235	TGFA	protein_coding	43.95	2	TGFA	0.398454	4.37361	1.34018	0.18145	0.603529	-4.99918
ENSG00000198734	F5	protein_coding	38.1	1	F5	0.534964	5.22385	1.33457	0.183279	0.603529	-5.07272
ENSG00000100504	PYGL	protein_coding	42.47	14	PYGL	0.540975	7.11991	1.33209	0.184088	0.603529	-5.11269
ENSG00000079385	CEACAM1	protein_coding	47.52	19	CEACAM1	0.485913	3.81942	1.32987	0.18482	0.603529	-4.97929
ENSG00000171049	FPR2	protein_coding	43.42	19	FPR2	0.585329	6.67966	1.32487	0.18647	0.603572	-5.12259
ENSG00000087157	PGS1	protein_coding	52.04	17	PGS1	0.299285	6.42225	1.29075	0.198027	0.611927	-5.16703
ENSG00000119121	TRPM6	protein_coding	39.99	9	TRPM6	0.545735	4.71423	1.28437	0.200247	0.611927	-5.10056
ENSG00000177191	B3GNT8	protein_coding	64.26	19	B3GNT8	0.447919	2.45832	1.27806	0.202458	0.611927	-4.86828
ENSG00000095380	NANS	protein_coding	46.23	9	NANS	-0.189001	4.41613	-1.25903	0.209237	0.611927	-5.11416
ENSG00000143771	CNIH4	protein_coding	43.22	1	CNIH4	-0.213553	5.73299	-1.25881	0.209319	0.611927	-5.19383
ENSG00000171051	FPR1	protein_coding	42.98	19	FPR1	0.514053	7.71736	1.25729	0.209865	0.611927	-5.19783
ENSG00000132357	CARD6	protein_coding	42.1	5	CARD6	-0.264191	4.03006	-1.25715	0.209919	0.611927	-5.08511
ENSG00000264764	MIR4772	miRNA	48.72	2	MIR4772	0.715208	-0.277348	1.25358	0.211209	0.611927	-4.60413
ENSG00000155307	SAMSN1	protein_coding	36.18	21	SAMSN1	-0.345108	5.89948	-1.25349	0.211244	0.611927	-5.20451
ENSG00000150782	IL18	protein_coding	39.23	11	IL18	-0.428311	1.55921	-1.24733	0.213487	0.611927	-4.81961
ENSG00000162444	RBP7	protein_coding	48.33	1	RBP7	-0.473859	2.22579	-1.24631	0.213862	0.611927	-4.91362
ENSG00000173535	TNFRSF10C	protein_coding	45.61	8	TNFRSF10C	0.513189	6.76347	1.24404	0.214696	0.611927	-5.22116
ENSG00000186431	FCAR	protein_coding	47.88	19	FCAR	0.543816	4.26294	1.23704	0.217276	0.611927	-5.12312
ENSG00000213347	MXD3	protein_coding	58.63	5	MXD3	0.32983	3.81691	1.23696	0.217308	0.611927	-5.08374
ENSG00000156127	BATF	protein_coding	44.52	14	BATF	-0.296185	2.78119	-1.23494	0.218058	0.611927	-4.98251
ENSG00000188895	MSL1	protein_coding	45.42	17	MSL1	0.208066	7.58756	1.23406	0.218384	0.611927	-5.22935
ENSG00000173281	PPP1R3B	protein_coding	46.01	8	PPP1R3B	0.389005	6.27435	1.23382	0.218474	0.611927	-5.22867
ENSG00000128594	LRRC4	protein_coding	56.07	7	LRRC4	0.490925	3.6863	1.23267	0.218901	0.611927	-5.07197
ENSG00000157557	ETS2	protein_coding	46.04	21	ETS2	0.28716	5.52456	1.22774	0.220744	0.612441	-5.22221
ENSG00000157551	KCNJ15	protein_coding	41.09	21	KCNJ15	0.598241	6.7892	1.22204	0.222889	0.613776	-5.24415
ENSG00000165030	NFIL3	protein_coding	41.93	9	NFIL3	0.364593	3.88119	1.21484	0.225616	0.616683	-5.11026
ENSG00000142405	NLRP12	protein_coding	49.43	19	NLRP12	0.425134	6.04339	1.20982	0.227536	0.617358	-5.255
ENSG00000129450	SIGLEC9	protein_coding	47.77	19	SIGLEC9	0.474047	4.52314	1.20233	0.230417	0.618306	-5.17553
ENSG00000170956	CEACAM3	protein_coding	50.99	19	CEACAM3	0.502637	3.00947	1.19931	0.231585	0.618306	-5.01668
ENSG00000138303	ASCC1	protein_coding	41.33	10	ASCC1	0.119654	3.94609	1.19544	0.233091	0.618306	-5.13402
ENSG00000086288	NME8	protein_coding	37.47	7	NME8	0.416148	2.55724	1.18227	0.238263	0.618306	-4.99731
ENSG00000070614	NDST1	protein_coding	52.04	5	NDST1	0.491911	4.30885	1.1817	0.238491	0.618306	-5.20273
ENSG00000123405	NFE2	protein_coding	51.86	12	NFE2	0.45502	6.40704	1.17247	0.242168	0.618306	-5.30062
ENSG00000167676	PLIN4	protein_coding	59.39	19	PLIN4	0.679249	1.1296	1.16725	0.244264	0.618306	-4.79604
ENSG00000125538	IL1B	protein_coding	45.41	2	IL1B	0.460034	4.5125	1.16559	0.244933	0.618306	-5.21659
ENSG00000214456	PLIN5	protein_coding	55.3	19	PLIN5	0.564481	0.98594	1.16237	0.246234	0.618306	-4.79261
ENSG00000137177	KIF13A	protein_coding	40.89	6	KIF13A	0.427085	5.56375	1.16119	0.246712	0.618306	-5.29592
ENSG00000145491	ROPN1L	protein_coding	49.76	5	ROPN1L	0.448783	2.41646	1.14151	0.254791	0.618306	-4.99442
ENSG00000140563	MCTP2	protein_coding	38.26	15	MCTP2	0.293761	7.9246	1.14014	0.255362	0.618306	-5.32493
ENSG00000059804	SLC2A3	protein_coding	44.63	12	SLC2A3	0.314625	7.88836	1.13292	0.258373	0.618306	-5.32931
ENSG00000151726	ACSL1	protein_coding	44.71	4	ACSL1	0.540784	8.76581	1.12821	0.260354	0.618306	-5.31482
ENSG00000111729	CLEC4A	protein_coding	41.21	12	CLEC4A	-0.26044	4.45636	-1.12576	0.261386	0.618306	-5.25007
ENSG00000173221	GLRX	protein_coding	41.1	5	GLRX	-0.203239	6.80783	-1.1237	0.262258	0.618306	-5.35739
ENSG00000130598	TNNI2	protein_coding	65.12	11	TNNI2	-0.413893	0.365297	-1.12295	0.262578	0.618306	-4.75991
ENSG00000154589	LY96	protein_coding	41.99	8	LY96	-0.526297	4.00726	-1.1214	0.263233	0.618306	-5.2308
ENSG00000188186	LAMTOR4	protein_coding	53.24	7	LAMTOR4	-0.161437	5.39963	-1.11665	0.265255	0.618306	-5.33714
ENSG00000237429	BX293535.1	antisense_RNA	58.55	1	BX293535.1	0.346339	0.551887	1.11602	0.265526	0.618306	-4.78891
ENSG00000146425	DYNLT1	protein_coding	45.31	6	DYNLT1	-0.23443	5.81693	-1.11583	0.265606	0.618306	-5.35348
ENSG00000265666	RARA-AS1	antisense_RNA	63.57	17	RARA-AS1	-0.39372	1.32568	-1.11466	0.266105	0.618306	-4.88277
ENSG00000103196	CRISPLD2	protein_coding	50.35	16	CRISPLD2	0.549867	4.52363	1.11392	0.266425	0.618306	-5.27971
ENSG00000181350	LRRC75A	protein_coding	53.43	17	LRRC75A	0.301589	1.69667	1.0976	0.273477	0.630706	-4.96777
ENSG00000217555	CKLF	protein_coding	41.69	16	CKLF	0.230769	3.23319	1.08554	0.278767	0.638914	-5.16695
ENSG00000160593	JAML	protein_coding	44.11	11	JAML	0.228049	9.25597	1.07516	0.28338	0.642699	-5.36574
ENSG00000198736	MSRB1	protein_coding	58.61	16	MSRB1	0.333774	5.92344	1.07107	0.28521	0.642699	-5.39799
ENSG00000127954	STEAP4	protein_coding	37.87	7	STEAP4	0.426133	7.61061	1.0701	0.285644	0.642699	-5.40001
ENSG00000100365	NCF4	protein_coding	53.4	22	NCF4	0.340017	4.84152	1.04222	0.298353	0.666879	-5.37146
ENSG00000170525	PFKFB3	protein_coding	50.91	10	PFKFB3	0.335894	5.20611	1.03866	0.300005	0.666879	-5.40684
ENSG00000227825	SLC9A7P1	transcribed_processed_pseudogene	49.17	12	SLC9A7P1	-0.341087	2.52172	-1.00918	0.313903	0.693594	-5.16436
ENSG00000122642	FKBP9	protein_coding	45.26	7	FKBP9	0.534337	0.279187	0.99622	0.320143	0.700036	-4.86698
ENSG00000277548	AC018926.3	sense_intronic	38.18	15	AC018926.3	0.283041	1.64862	0.993832	0.321302	0.700036	-5.02994
ENSG00000234389	AC007278.1	sense_intronic	44.58	2	AC007278.1	0.46934	2.3592	0.991349	0.32251	0.700036	-5.15735
ENSG00000140379	BCL2A1	protein_coding	38.46	15	BCL2A1	-0.611445	4.6698	-0.984443	0.325885	0.700623	-5.4234
ENSG00000270640	AC104695.3	sense_intronic	39.86	2	AC104695.3	0.442624	0.99817	0.977777	0.329166	0.700623	-4.93054
ENSG00000270956	AC009948.4	antisense_RNA	36.15	2	AC009948.4	-0.194416	2.82175	-0.977571	0.329267	0.700623	-5.21654
ENSG00000152766	ANKRD22	protein_coding	38.05	10	ANKRD22	0.498489	1.61655	0.97533	0.330375	0.700623	-5.06428
ENSG00000280832	GSEC	antisense_RNA	50.38	11	GSEC	0.360042	2.96886	0.966153	0.334937	0.706023	-5.23403
ENSG00000179104	TMTC2	protein_coding	37.42	12	TMTC2	0.221897	4.05905	0.962531	0.336748	0.706023	-5.38302
ENSG00000131873	CHSY1	protein_coding	43.36	15	CHSY1	0.207134	5.85663	0.955443	0.340311	0.709463	-5.50905
ENSG00000273247	AC097376.2	antisense_RNA	41.5	4	AC097376.2	-0.124891	4.90067	-0.948971	0.343587	0.712267	-5.47006
ENSG00000233791	LINC01136	lincRNA	47.31	1	LINC01136	-0.330037	0.774046	-0.941234	0.347528	0.716413	-4.94378
ENSG00000216490	IFI30	protein_coding	56.8	19	IFI30	-0.260693	2.03941	-0.933843	0.35132	0.716501	-5.14543
ENSG00000155097	ATP6V1C1	protein_coding	38.39	8	ATP6V1C1	-0.160178	6.24866	-0.933582	0.351454	0.716501	-5.5358
ENSG00000115828	QPCT	protein_coding	41.07	2	QPCT	0.347157	5.62247	0.92848	0.354088	0.717904	-5.52009
ENSG00000164125	FAM198B	protein_coding	37.11	4	FAM198B	-0.313189	4.98419	-0.91912	0.358952	0.719219	-5.50253
ENSG00000215114	UBXN2B	protein_coding	38.03	8	UBXN2B	0.168047	6.41797	0.916114	0.360523	0.719219	-5.55211
ENSG00000072682	P4HA2	protein_coding	49.39	5	P4HA2	-0.395806	0.213014	-0.91119	0.363106	0.719219	-4.87143
ENSG00000160588	MPZL3	protein_coding	40.94	11	MPZL3	0.199227	6.80466	0.908891	0.364316	0.719219	-5.55986
ENSG00000196227	FAM217B	protein_coding	42.7	20	FAM217B	-0.12846	5.83529	-0.908576	0.364482	0.719219	-5.55154
ENSG00000100938	GMPR2	protein_coding	46.62	14	GMPR2	-0.113867	6.00504	-0.901199	0.368383	0.723049	-5.55891
ENSG00000196549	MME	protein_coding	37.52	3	MME	0.328923	7.51547	0.892554	0.372987	0.728212	-5.56226
ENSG00000105352	CEACAM4	protein_coding	54.13	19	CEACAM4	0.351543	3.31044	0.888107	0.375369	0.72864	-5.34926
ENSG00000167193	CRK	protein_coding	49.13	17	CRK	-0.100333	6.07617	-0.883166	0.378027	0.72864	-5.5758
ENSG00000140350	ANP32A	protein_coding	49.39	15	ANP32A	-0.0850455	7.18843	-0.881123	0.37913	0.72864	-5.58139
ENSG00000167565	SERTAD3	protein_coding	55.9	19	SERTAD3	-0.140489	2.84099	-0.873932	0.383026	0.72957	-5.30648
ENSG00000069974	RAB27A	protein_coding	41.6	15	RAB27A	0.150773	6.43663	0.872935	0.383568	0.72957	-5.58886
ENSG00000186205	2001-03-01	protein_coding	45.28	1	2001-03-01	0.34048	4.13162	0.867487	0.386539	0.73145	-5.47896
ENSG00000138678	GPAT3	protein_coding	40.09	4	GPAT3	0.290962	4.54944	0.857053	0.392268	0.738504	-5.51639
ENSG00000138411	HECW2	protein_coding	39.16	2	HECW2	0.274416	2.92881	0.851105	0.395556	0.740915	-5.32983
ENSG00000180549	FUT7	protein_coding	65.42	9	FUT7	0.246945	3.49097	0.841563	0.400868	0.747071	-5.4233
ENSG00000112062	MAPK14	protein_coding	39.88	6	MAPK14	0.161588	8.25265	0.835447	0.404294	0.749671	-5.59794
ENSG00000142046	TMEM91	protein_coding	52.68	19	TMEM91	0.1931	2.73175	0.822672	0.411508	0.759233	-5.32053
ENSG00000118785	SPP1	protein_coding	36.31	4	SPP1	0.600983	-1.07237	0.810068	0.418701	0.768659	-4.80628
ENSG00000268170	AC073342.2	antisense_RNA	40.39	7	AC073342.2	0.442691	1.34536	0.805819	0.421142	0.768839	-5.09682
ENSG00000103569	AQP9	protein_coding	40.63	15	AQP9	0.344669	7.71576	0.802655	0.422965	0.768839	-5.63311
ENSG00000134851	TMEM165	protein_coding	38.82	4	TMEM165	-0.104062	6.72445	-0.797335	0.426042	0.770634	-5.64983
ENSG00000149573	MPZL2	protein_coding	38.8	11	MPZL2	-0.232942	2.99419	-0.792783	0.428684	0.771632	-5.36943
ENSG00000258101	AC010173.1	antisense_RNA	46.26	12	AC010173.1	-0.415056	-0.0118011	-0.787733	0.431628	0.773158	-4.92092
ENSG00000108932	SLC16A6	protein_coding	44.06	17	SLC16A6	-0.162076	4.369	-0.781754	0.435127	0.775155	-5.54982
ENSG00000069399	BCL3	protein_coding	58.73	19	BCL3	0.360778	1.22389	0.778423	0.437084	0.775155	-5.14533
ENSG00000259600	AC066616.2	processed_pseudogene	35.31	15	AC066616.2	0.547736	0.99796	0.775094	0.439044	0.775155	-5.05672
ENSG00000164047	CAMP	protein_coding	55.8	3	CAMP	0.333166	2.63786	0.767327	0.443638	0.779536	-5.34671
ENSG00000196954	CASP4	protein_coding	37.69	11	CASP4	-0.161431	7.99771	-0.759318	0.448405	0.783211	-5.66044
ENSG00000155926	SLA	protein_coding	46.56	8	SLA	0.119087	8.54324	0.753485	0.451894	0.783211	-5.65202
ENSG00000180539	C9orf139	antisense_RNA	64.18	9	C9orf139	0.213135	2.46653	0.751509	0.45308	0.783211	-5.34882
ENSG00000136630	HLX	protein_coding	54.42	1	HLX	0.273496	2.61274	0.749612	0.45422	0.783211	-5.3838
ENSG00000188404	SELL	protein_coding	38.85	1	SELL	-0.0984558	10.3254	-0.743748	0.457754	0.785633	-5.61334
ENSG00000184005	ST6GALNAC3	protein_coding	38.78	1	ST6GALNAC3	-0.154244	3.3622	-0.732453	0.464604	0.790428	-5.48187
ENSG00000104918	RETN	protein_coding	62.93	19	RETN	-0.275962	1.8624	-0.73208	0.464832	0.790428	-5.30191
ENSG00000257017	HP	protein_coding	47.68	16	HP	0.443498	1.8745	0.7241	0.469707	0.794343	-5.24493
ENSG00000111261	MANSC1	protein_coding	44.34	12	MANSC1	0.326442	2.2936	0.721276	0.471439	0.794343	-5.33073
ENSG00000265531	FCGR1CP	unprocessed_pseudogene	41.82	1	FCGR1CP	0.38405	1.80222	0.714454	0.475638	0.795949	-5.24895
ENSG00000197771	MCMBP	protein_coding	41.74	10	MCMBP	-0.0903895	6.98113	-0.712724	0.476707	0.795949	-5.7085
ENSG00000258082	AL391832.3	lincRNA	51.64	1	AL391832.3	0.234648	1.43155	0.70397	0.482132	0.801381	-5.21943
ENSG00000099985	OSM	protein_coding	60.32	22	OSM	0.331913	0.970843	0.697208	0.486345	0.80476	-5.14295
ENSG00000258215	AC078886.1	processed_pseudogene	51.99	12	AC078886.1	0.330697	0.552797	0.688101	0.492051	0.805877	-5.05313
ENSG00000168421	RHOH	protein_coding	42.71	4	RHOH	0.0664834	8.00975	0.686257	0.493211	0.805877	-5.71031
ENSG00000205846	CLEC6A	protein_coding	36.72	12	CLEC6A	-0.282688	1.52316	-0.685683	0.493572	0.805877	-5.23764
ENSG00000146070	PLA2G7	protein_coding	40.97	6	PLA2G7	-0.24011	2.14221	-0.664049	0.507294	0.815965	-5.37131
ENSG00000079215	SLC1A3	protein_coding	40.36	5	SLC1A3	0.447972	0.000256493	0.657984	0.511177	0.815965	-5.01583
ENSG00000167536	DHRS13	protein_coding	54.96	17	DHRS13	0.143586	4.41908	0.657536	0.511464	0.815965	-5.648
ENSG00000118564	FBXL5	protein_coding	37.87	4	FBXL5	-0.177435	8.98476	-0.657276	0.511631	0.815965	-5.70505
ENSG00000163421	PROK2	protein_coding	39.38	3	PROK2	0.321768	5.18115	0.65436	0.513504	0.815965	-5.69371
ENSG00000164430	MB21D1	protein_coding	42.46	6	MB21D1	0.115593	4.43271	0.652236	0.514871	0.815965	-5.65357
ENSG00000064932	SBNO2	protein_coding	63.18	19	SBNO2	0.224116	4.80385	0.651678	0.51523	0.815965	-5.67623
ENSG00000109046	WSB1	protein_coding	39.73	17	WSB1	-0.111438	8.19204	-0.645155	0.519441	0.819118	-5.72991
ENSG00000075223	SEMA3C	protein_coding	35.82	7	SEMA3C	-0.186327	3.30466	-0.640271	0.522605	0.820401	-5.51643
ENSG00000138738	PRDM5	protein_coding	37.44	4	PRDM5	0.220893	3.65294	0.634313	0.526478	0.820401	-5.57747
ENSG00000115561	CHMP3	protein_coding	40.96	2	CHMP3	-0.0597432	6.10514	-0.631581	0.528259	0.820401	-5.75334
ENSG00000092200	RPGRIP1	protein_coding	44.4	14	RPGRIP1	-0.187202	2.1899	-0.625134	0.532475	0.820401	-5.38541
ENSG00000180953	ST20	protein_coding	41.13	15	ST20	0.146474	4.01269	0.624479	0.532904	0.820401	-5.61862
ENSG00000251230	MIR3945HG	lincRNA	44.38	4	MIR3945HG	0.381798	1.36809	0.618904	0.536565	0.820401	-5.21722
ENSG00000103194	USP10	protein_coding	43.62	16	USP10	0.084339	6.90973	0.616432	0.538191	0.820401	-5.76849
ENSG00000168615	ADAM9	protein_coding	37.5	8	ADAM9	-0.147633	4.6208	-0.610923	0.541827	0.820401	-5.6955
ENSG00000225062	CATIP-AS1	processed_transcript	57.56	2	CATIP-AS1	-0.223579	0.532845	-0.610302	0.542237	0.820401	-5.09945
ENSG00000167434	CA4	protein_coding	54.98	17	CA4	0.273663	1.79423	0.607392	0.544163	0.820401	-5.35799
ENSG00000185201	IFITM2	protein_coding	56.84	11	IFITM2	0.232459	5.73806	0.603952	0.546444	0.820401	-5.75685
ENSG00000140932	CMTM2	protein_coding	46.47	16	CMTM2	0.227452	4.42352	0.60065	0.548638	0.820401	-5.67034
ENSG00000178814	OPLAH	protein_coding	65.95	8	OPLAH	-0.24892	0.554042	-0.59987	0.549157	0.820401	-5.1054
ENSG00000197006	METTL9	protein_coding	42.83	16	METTL9	-0.132624	7.10346	-0.592305	0.554202	0.824599	-5.78086
ENSG00000137575	SDCBP	protein_coding	35.86	8	SDCBP	0.131374	8.44391	0.583121	0.560357	0.827703	-5.76161
ENSG00000121316	PLBD1	protein_coding	40.69	12	PLBD1	0.208428	6.55413	0.579101	0.563062	0.827703	-5.7867
ENSG00000174021	GNG5	protein_coding	40.66	1	GNG5	-0.0844046	4.61371	-0.57844	0.563507	0.827703	-5.7021
ENSG00000115604	IL18R1	protein_coding	39.54	2	IL18R1	0.156146	5.05503	0.57584	0.565261	0.827703	-5.74217
ENSG00000025039	RRAGD	protein_coding	42.25	6	RRAGD	0.11884	4.36507	0.567605	0.570832	0.832557	-5.68998
ENSG00000138772	ANXA3	protein_coding	39.99	4	ANXA3	0.303034	5.028	0.5533	0.580571	0.843428	-5.73497
ENSG00000163993	S100P	protein_coding	53.44	4	S100P	0.268396	4.54915	0.546682	0.585103	0.846679	-5.71939
ENSG00000159128	IFNGR2	protein_coding	44.83	21	IFNGR2	0.0939181	6.73308	0.543282	0.587438	0.846737	-5.80849
ENSG00000115271	GCA	protein_coding	36.25	2	GCA	0.202747	8.45013	0.535401	0.592866	0.848869	-5.78383
ENSG00000136404	TM6SF1	protein_coding	43.66	15	TM6SF1	0.137061	4.65111	0.531093	0.595844	0.848869	-5.72494
ENSG00000221869	CEBPD	protein_coding	70.02	8	CEBPD	0.162847	4.26324	0.529303	0.597083	0.848869	-5.69637
ENSG00000237803	LINC00211	lincRNA	44.64	2	LINC00211	-0.243696	2.76714	-0.527808	0.598119	0.848869	-5.49474
ENSG00000136810	TXN	protein_coding	42.28	9	TXN	-0.194025	4.84711	-0.524354	0.600515	0.849003	-5.75516
ENSG00000111058	ACSS3	protein_coding	35.63	12	ACSS3	0.188074	2.91374	0.508635	0.611474	0.861198	-5.5254
ENSG00000183283	DAZAP2	protein_coding	46.84	12	DAZAP2	-0.0725431	7.778	-0.493315	0.62224	0.873028	-5.82171
ENSG00000104915	STX10	protein_coding	55.36	19	STX10	-0.078951	5.4116	-0.488177	0.625869	0.874794	-5.80855
ENSG00000185000	DGAT1	protein_coding	63.02	8	DGAT1	-0.0603828	4.29915	-0.481872	0.630335	0.876497	-5.72007
ENSG00000172594	SMPDL3A	protein_coding	40.47	6	SMPDL3A	-0.156876	2.32981	-0.477392	0.633516	0.876497	-5.46268
ENSG00000185862	EVI2B	protein_coding	37.1	17	EVI2B	-0.126215	5.77145	-0.467467	0.640589	0.876497	-5.82703
ENSG00000136689	IL1RN	protein_coding	46.04	2	IL1RN	0.198416	3.48069	0.464605	0.642634	0.876497	-5.64563
ENSG00000099860	GADD45B	protein_coding	60.24	19	GADD45B	0.103096	3.26028	0.464215	0.642913	0.876497	-5.62303
ENSG00000123689	G0S2	protein_coding	57.59	1	G0S2	0.332937	-0.952764	0.458024	0.647348	0.876497	-4.95542
ENSG00000166523	CLEC4E	protein_coding	39.78	12	CLEC4E	0.148638	5.44433	0.455002	0.649517	0.876497	-5.82096
ENSG00000173559	NABP1	protein_coding	38.76	2	NABP1	0.114983	8.45241	0.450927	0.652448	0.876497	-5.82544
ENSG00000157800	SLC37A3	protein_coding	45.22	7	SLC37A3	0.0918231	5.77985	0.449323	0.653603	0.876497	-5.83854
ENSG00000260916	CCPG1	protein_coding	40.36	15	CCPG1	-0.0939399	5.66421	-0.44605	0.655962	0.876497	-5.83311
ENSG00000169299	PGM2	protein_coding	39.92	4	PGM2	0.0606177	6.438	0.444849	0.656829	0.876497	-5.85295
ENSG00000171223	JUNB	protein_coding	64.89	19	JUNB	0.104554	5.83681	0.441029	0.659587	0.876497	-5.84392
ENSG00000116815	CD58	protein_coding	41.62	1	CD58	0.0955083	5.12721	0.440444	0.660011	0.876497	-5.80589
ENSG00000143546	S100A8	protein_coding	54.11	1	S100A8	-0.290726	8.40611	-0.436159	0.663112	0.876497	-5.82434
ENSG00000105835	NAMPT	protein_coding	37.12	7	NAMPT	0.180815	10.0344	0.435775	0.66339	0.876497	-5.78864
ENSG00000148450	MSRB2	protein_coding	43.06	10	MSRB2	0.0706408	3.2413	0.427827	0.669159	0.876497	-5.61631
ENSG00000167995	BEST1	protein_coding	52.16	11	BEST1	0.175434	3.45865	0.42736	0.669499	0.876497	-5.62314
ENSG00000112303	VNN2	protein_coding	39.35	6	VNN2	0.161989	8.89655	0.424547	0.671546	0.876497	-5.82547
ENSG00000183019	MCEMP1	protein_coding	55.05	19	MCEMP1	-0.229288	1.64135	-0.422172	0.673276	0.876497	-5.35758
ENSG00000255398	HCAR3	protein_coding	50.82	12	HCAR3	0.169719	4.02616	0.420364	0.674594	0.876497	-5.69825
ENSG00000223401	AC072022.1	protein_coding	53.91	3	AC072022.1	-0.260838	0.29204	-0.412239	0.680531	0.881109	-5.1235
ENSG00000136161	RCBTB2	protein_coding	40.27	13	RCBTB2	0.0863721	5.77614	0.405942	0.685145	0.881416	-5.85442
ENSG00000112053	SLC26A8	protein_coding	42.4	6	SLC26A8	0.255184	1.07495	0.40418	0.686439	0.881416	-5.29354
ENSG00000110934	BIN2	protein_coding	44.59	12	BIN2	0.0356317	7.87422	0.40066	0.689025	0.881416	-5.85854
ENSG00000148926	ADM	protein_coding	60.01	11	ADM	0.188642	4.08019	0.396072	0.692402	0.881416	-5.73973
ENSG00000198355	PIM3	protein_coding	69.51	22	PIM3	-0.0672339	4.4714	-0.39338	0.694387	0.881416	-5.78476
ENSG00000283597	FAM169B	protein_coding	43.49	15	FAM169B	0.211385	-0.255645	0.392412	0.695101	0.881416	-5.05389
ENSG00000111052	LIN7A	protein_coding	36.73	12	LIN7A	0.141891	5.44738	0.387853	0.698467	0.882554	-5.84372
ENSG00000142166	IFNAR1	protein_coding	41.3	21	IFNAR1	0.0438869	7.75993	0.384724	0.700782	0.882554	-5.86553
ENSG00000148110	MFSD14B	protein_coding	40.66	9	MFSD14B	-0.0525544	6.65988	-0.371235	0.710789	0.889132	-5.88244
ENSG00000214212	C19orf38	protein_coding	49.77	19	C19orf38	0.0953688	4.52635	0.371189	0.710823	0.889132	-5.78552
ENSG00000138061	CYP1B1	protein_coding	44.41	2	CYP1B1	-0.150097	4.08883	-0.366209	0.714531	0.89075	-5.75888
ENSG00000197632	SERPINB2	protein_coding	38.08	18	SERPINB2	0.149416	1.25991	0.359775	0.719331	0.893714	-5.30553
ENSG00000181444	ZNF467	protein_coding	59.5	7	ZNF467	0.137722	2.03578	0.351057	0.725853	0.898791	-5.4546
ENSG00000279400	AC008957.3	TEC	41.12	5	AC008957.3	0.266949	-2.30851	0.347713	0.728359	0.898878	-4.84005
ENSG00000182831	C16orf72	protein_coding	42.03	16	C16orf72	0.0365915	7.95725	0.33388	0.738761	0.905179	-5.87897
ENSG00000196352	CD55	protein_coding	36.32	1	CD55	0.0595445	7.83236	0.330842	0.741051	0.905179	-5.88124
ENSG00000150337	FCGR1A	protein_coding	41.93	1	FCGR1A	-0.181856	3.73262	-0.32937	0.742162	0.905179	-5.70917
ENSG00000163754	GYG1	protein_coding	42.09	3	GYG1	0.0892776	4.82407	0.327893	0.743277	0.905179	-5.82969
ENSG00000062716	VMP1	protein_coding	39.75	17	VMP1	0.069933	8.27796	0.315625	0.752561	0.905912	-5.87747
ENSG00000109466	KLHL2	protein_coding	38.15	4	KLHL2	-0.0568387	6.59301	-0.305824	0.760003	0.905912	-5.90262
ENSG00000143815	LBR	protein_coding	41.69	1	LBR	-0.0463841	8.42734	-0.305051	0.760591	0.905912	-5.87569
ENSG00000249662	LINC02218	lincRNA	38.62	5	LINC02218	0.126389	1.52329	0.304915	0.760694	0.905912	-5.37671
ENSG00000166527	CLEC4D	protein_coding	37.46	12	CLEC4D	-0.142768	4.18201	-0.304171	0.76126	0.905912	-5.77997
ENSG00000100024	UPB1	protein_coding	49.88	22	UPB1	0.100034	1.37209	0.299954	0.764471	0.905912	-5.3915
ENSG00000132825	PPP1R3D	protein_coding	49.7	20	PPP1R3D	0.0570598	4.75818	0.297364	0.766445	0.905912	-5.83674
ENSG00000100612	DHRS7	protein_coding	39.65	14	DHRS7	0.0589325	5.91787	0.296083	0.767422	0.905912	-5.89569
ENSG00000152213	ARL11	protein_coding	47.31	13	ARL11	0.0609456	5.53011	0.295389	0.767951	0.905912	-5.8825
ENSG00000086730	LAT2	protein_coding	53.07	7	LAT2	0.0505939	6.52029	0.29399	0.769019	0.905912	-5.90609
ENSG00000245848	CEBPA	protein_coding	65.94	19	CEBPA	-0.0844368	3.96944	-0.289251	0.772638	0.905912	-5.76486
ENSG00000021355	SERPINB1	protein_coding	43.16	6	SERPINB1	-0.068013	7.30229	-0.288333	0.77334	0.905912	-5.90284
ENSG00000118520	ARG1	protein_coding	37.97	6	ARG1	0.153156	2.81519	0.284816	0.77603	0.906187	-5.57555
ENSG00000249173	LINC01093	lincRNA	46.6	4	LINC01093	-0.186619	-2.07332	-0.263857	0.792116	0.921782	-4.86499
ENSG00000177575	CD163	protein_coding	37.42	12	CD163	-0.0979669	4.59198	-0.260915	0.794381	0.921782	-5.83864
ENSG00000121807	CCR2	protein_coding	44.06	3	CCR2	-0.0759813	6.6052	-0.253804	0.799864	0.925234	-5.91524
ENSG00000196502	SULT1A1	protein_coding	52.56	16	SULT1A1	0.0770565	4.50865	0.250522	0.802397	0.925264	-5.83461
ENSG00000128016	ZFP36	protein_coding	59.08	19	ZFP36	0.0614714	4.74169	0.24675	0.805312	0.925732	-5.84714
ENSG00000159496	RGL4	protein_coding	55.37	22	RGL4	0.0549836	4.57208	0.243053	0.808171	0.925846	-5.83189
ENSG00000114853	ZBTB47	protein_coding	62.11	3	ZBTB47	0.0765691	2.01532	0.237218	0.812689	0.925846	-5.48522
ENSG00000282988	HIST1H3D	protein_coding	47.53	6	HIST1H3D	0.0771144	1.74412	0.236897	0.812938	0.925846	-5.43996
ENSG00000242550	SERPINB10	protein_coding	36.52	18	SERPINB10	0.170222	-0.198748	0.227169	0.820485	0.931566	-5.01465
ENSG00000172216	CEBPB	protein_coding	66.16	20	CEBPB	0.0558886	4.55318	0.214801	0.830104	0.936717	-5.83413
ENSG00000182782	HCAR2	protein_coding	51.54	12	HCAR2	0.0871385	4.23538	0.210261	0.833642	0.936717	-5.7947
ENSG00000158869	FCER1G	protein_coding	49.29	1	FCER1G	-0.067583	5.7181	-0.208499	0.835016	0.936717	-5.90325
ENSG00000163041	H3F3A	protein_coding	44.56	1	H3F3A	-0.0337751	8.28402	-0.208294	0.835176	0.936717	-5.90548
ENSG00000133116	KL	protein_coding	40.43	13	KL	-0.0863626	0.189075	-0.196875	0.844091	0.940565	-5.1744
ENSG00000259642	ST20-AS1	antisense_RNA	56.17	15	ST20-AS1	-0.0403753	1.90194	-0.193323	0.846869	0.940565	-5.48827
ENSG00000165071	TMEM71	protein_coding	40.01	8	TMEM71	0.0269768	7.08713	0.19109	0.848616	0.940565	-5.92911
ENSG00000163221	S100A12	protein_coding	49.33	1	S100A12	0.0996965	5.67048	0.190852	0.848802	0.940565	-5.90049
ENSG00000162769	FLVCR1	protein_coding	40.27	1	FLVCR1	0.0252903	5.27405	0.18012	0.85721	0.947037	-5.88119
ENSG00000170837	GPR27	protein_coding	54.84	3	GPR27	-0.0657176	2.69337	-0.174077	0.861951	0.949433	-5.62732
ENSG00000243646	IL10RB	protein_coding	46.79	21	IL10RB	0.0228251	5.21934	0.168236	0.866539	0.950392	-5.89393
ENSG00000268734	AC245128.3	lincRNA	36.63	19	AC245128.3	0.0711107	1.85711	0.166379	0.867998	0.950392	-5.47472
ENSG00000174125	TLR1	protein_coding	40.78	4	TLR1	-0.0438691	7.97702	-0.163135	0.870549	0.950392	-5.91813
ENSG00000109743	BST1	protein_coding	43.52	4	BST1	-0.0485456	4.66604	-0.146329	0.883784	0.961995	-5.86137
ENSG00000136048	DRAM1	protein_coding	41.46	12	DRAM1	0.0334709	3.43001	0.137818	0.890499	0.966454	-5.7107
ENSG00000163563	MNDA	protein_coding	34.65	1	MNDA	-0.0441412	9.26378	-0.133602	0.893829	0.967223	-5.89222
ENSG00000101084	C20orf24	protein_coding	49.21	20	C20orf24	-0.021675	2.04156	-0.115252	0.908341	0.978748	-5.50793
ENSG00000144802	NFKBIZ	protein_coding	40.23	3	NFKBIZ	-0.0153395	7.2459	-0.110238	0.912313	0.978748	-5.93641
ENSG00000070495	JMJD6	protein_coding	48.83	17	JMJD6	0.0118712	4.9452	0.11008	0.912437	0.978748	-5.88317
ENSG00000140749	IGSF6	protein_coding	40.75	16	IGSF6	-0.0299595	7.21879	-0.102224	0.918664	0.982571	-5.93933
ENSG00000108984	MAP2K6	protein_coding	41	17	MAP2K6	0.016425	5.6608	0.0985113	0.921608	0.982871	-5.9271
ENSG00000183621	ZNF438	protein_coding	39.39	10	ZNF438	0.0243596	4.44255	0.0916367	0.927063	0.983752	-5.82859
ENSG00000113368	LMNB1	protein_coding	42.33	5	LMNB1	-0.0244874	6.04365	-0.0907504	0.927766	0.983752	-5.93519
ENSG00000261596	AC005632.2	sense_intronic	39.37	16	AC005632.2	0.0194799	3.26091	0.0722691	0.942448	0.984314	-5.70139
ENSG00000198019	FCGR1B	protein_coding	42.06	1	FCGR1B	0.0335488	3.80667	0.068994	0.945052	0.984314	-5.76347
ENSG00000189127	ANKRD34B	protein_coding	43.03	5	ANKRD34B	-0.0502669	-0.0572471	-0.0675918	0.946167	0.984314	-5.11085
ENSG00000108861	DUSP3	protein_coding	50.91	17	DUSP3	0.0148684	4.92379	0.0668853	0.946728	0.984314	-5.88619
ENSG00000163220	S100A9	protein_coding	52.55	1	S100A9	-0.0300358	10.6616	-0.0666157	0.946943	0.984314	-5.84976
ENSG00000163739	CXCL1	protein_coding	49.73	4	CXCL1	-0.0332277	0.251895	-0.0631983	0.949661	0.984314	-5.15796
ENSG00000137331	IER3	protein_coding	58.55	6	IER3	-0.0199995	0.932674	-0.0618001	0.950773	0.984314	-5.30499
ENSG00000213373	LINC00671	lincRNA	48.73	17	LINC00671	-0.0313987	-0.71801	-0.0535675	0.957324	0.984314	-5.03501
ENSG00000163171	CDC42EP3	protein_coding	41.38	2	CDC42EP3	0.0119335	6.60939	0.0513131	0.959119	0.984314	-5.94278
ENSG00000119686	FLVCR2	protein_coding	45.48	14	FLVCR2	-0.0171496	3.1069	-0.0508861	0.959458	0.984314	-5.6907
ENSG00000164088	PPM1M	protein_coding	58.15	3	PPM1M	-0.00561609	6.01353	-0.048714	0.961188	0.984314	-5.93806
ENSG00000148572	NRBF2	protein_coding	42.23	10	NRBF2	0.00903015	5.04347	0.047046	0.962516	0.984314	-5.89032
ENSG00000275210	AC245884.11	processed_transcript	48.3	19	AC245884.11	0.0191514	1.50041	0.0428472	0.965859	0.984314	-5.42491
ENSG00000274173	AL035661.1	lincRNA	42.22	20	AL035661.1	0.0324838	-0.314721	0.0399655	0.968154	0.984314	-5.10608
ENSG00000126262	FFAR2	protein_coding	49.69	19	FFAR2	0.0161365	5.55073	0.0396396	0.968413	0.984314	-5.91945
ENSG00000189077	TMEM120A	protein_coding	61.59	7	TMEM120A	0.00744742	3.23113	0.0364209	0.970977	0.984314	-5.69499
ENSG00000058799	YIPF1	protein_coding	43.46	1	YIPF1	-0.0032896	4.59246	-0.0235721	0.981213	0.991967	-5.8523
ENSG00000125780	TGM3	protein_coding	47.92	20	TGM3	0.012837	0.411629	0.019508	0.984452	0.992521	-5.24483
ENSG00000241721	SUMO1P1	processed_pseudogene	40.85	20	SUMO1P1	0.00773686	-0.180669	0.0142043	0.988679	0.994067	-5.05263
ENSG00000229644	NAMPTP1	processed_pseudogene	34.69	10	NAMPTP1	-0.0026155	6.07206	-0.00596697	0.995244	0.99526	-5.93807
ENSG00000134905	CARS2	protein_coding	48.05	13	CARS2	-0.000710587	6.72854	-0.00594701	0.99526	0.99526	-5.94717

## Sheet: Legend
Dataset EV4: Comparison of gene regulation 4 hours after vaccination, following 4MenCB + control immunisation or control immunisation only.
