# Supplementary material for: Gene expression profiling reveals insights into infant immunological and febrile responses to group B meningococcal vaccine
Source: Mol Syst Biol. 2020 Nov 19;16(11):e9888. doi: 10.15252/msb.20209888 (PMC7674973; doi:10.15252/msb.20209888)
Supplement: Supplementary file 6 — Dataset EV5 [file MSB-16-e9888-s006.xlsx]

## Sheet: Dataset EV5
gene_id	gene_name	gene_biotype	GC_content	chromosome_name	GeneID	logFC	AveExpr	t	P.Value	adj.P.Val	B
ENSG00000198018	ENTPD7	protein_coding	40.08	10	ENTPD7	0.907608	3.92102	5.06456	8.13897e-07	0.00381311	2.19499
ENSG00000167536	DHRS13	protein_coding	54.96	17	DHRS13	0.74556	4.41908	3.79006	0.000190342	0.422618	-0.733162
ENSG00000170525	PFKFB3	protein_coding	50.91	10	PFKFB3	1.06653	5.20611	3.61763	0.00036215	0.422618	-0.976545
ENSG00000164037	SLC9B1	protein_coding	37.3	4	SLC9B1	-0.714277	2.54924	-3.53106	0.000495766	0.422618	-2.17371
ENSG00000079277	MKNK1	protein_coding	48.24	1	MKNK1	0.691335	5.89905	3.33768	0.000978458	0.422618	-1.52444
ENSG00000254554	AC080023.1	antisense_RNA	60.5	11	AC080023.1	1.31552	0.0553159	3.32907	0.00100785	0.422618	-3.34981
ENSG00000280832	GSEC	antisense_RNA	50.38	11	GSEC	1.01489	2.96886	3.21772	0.0014694	0.422618	-2.2185
ENSG00000127948	POR	protein_coding	50.98	7	POR	0.527552	4.42101	3.18798	0.0016223	0.422618	-1.99603
ENSG00000272455	AL391244.3	lincRNA	49.44	1	AL391244.3	-0.531014	2.7456	-3.0921	0.00222141	0.422618	-2.69684
ENSG00000112062	MAPK14	protein_coding	39.88	6	MAPK14	0.538465	8.25265	3.03758	0.00264716	0.422618	-2.15785
ENSG00000269044	AC024075.2	sense_intronic	46.78	19	AC024075.2	-0.388102	3.03825	-3.02322	0.00277116	0.422618	-2.70201
ENSG00000203739	AL645568.1	antisense_RNA	40.31	1	AL645568.1	0.916253	2.57038	3.00338	0.00295133	0.422618	-2.79371
ENSG00000140368	PSTPIP1	protein_coding	56.51	15	PSTPIP1	0.483796	6.07743	2.99542	0.00302658	0.422618	-2.20837
ENSG00000204713	TRIM27	protein_coding	44.66	6	TRIM27	0.311398	6.57546	2.98063	0.00317104	0.422618	-2.22791
ENSG00000119669	IRF2BPL	protein_coding	62.81	14	IRF2BPL	0.505056	3.53683	2.97964	0.00318099	0.422618	-2.53671
ENSG00000108950	FAM20A	protein_coding	44.83	17	FAM20A	1.95403	-0.755819	2.96853	0.00329402	0.422618	-3.94114
ENSG00000184557	SOCS3	protein_coding	62.24	17	SOCS3	0.881571	4.59236	2.95362	0.00345137	0.422618	-2.39496
ENSG00000087157	PGS1	protein_coding	52.04	17	PGS1	0.625603	6.42225	2.95117	0.00347797	0.422618	-2.28753
ENSG00000272625	AP000919.4	antisense_RNA	49.72	18	AP000919.4	1.02713	0.73922	2.94829	0.00350936	0.422618	-3.42595
ENSG00000273033	LINC02035	lincRNA	43.74	3	LINC02035	0.703874	4.12218	2.93939	0.00360807	0.422618	-2.49601
ENSG00000143641	GALNT2	protein_coding	45.94	1	GALNT2	0.55814	4.84949	2.93111	0.00370213	0.422618	-2.42398
ENSG00000257727	CNPY2	protein_coding	49.44	12	CNPY2	-0.412624	2.84675	-2.93086	0.00370509	0.422618	-2.89686
ENSG00000211795	TRAV8-6	TR_V_gene	48.94	14	TRAV8-6	-0.562054	2.30474	-2.91345	0.00391043	0.422618	-3.12073
ENSG00000211793	TRAV9-2	TR_V_gene	43.02	14	TRAV9-2	-0.658018	2.04346	-2.90085	0.00406558	0.422618	-3.23905
ENSG00000134077	THUMPD3	protein_coding	40.09	3	THUMPD3	-0.392641	4.99301	-2.89999	0.00407632	0.422618	-2.48074
ENSG00000157350	ST3GAL2	protein_coding	51.87	16	ST3GAL2	0.495161	5.84782	2.89787	0.00410307	0.422618	-2.40032
ENSG00000126775	ATG14	protein_coding	41.79	14	ATG14	-0.247393	5.77267	-2.89329	0.00416135	0.422618	-2.42609
ENSG00000261596	AC005632.2	sense_intronic	39.37	16	AC005632.2	0.6904	3.26091	2.88416	0.00427965	0.422618	-2.72468
ENSG00000058799	YIPF1	protein_coding	43.46	1	YIPF1	0.359695	4.59246	2.88406	0.00428099	0.422618	-2.51357
ENSG00000138031	ADCY3	protein_coding	50.99	2	ADCY3	0.612665	3.03074	2.87012	0.00446772	0.422618	-2.87473
ENSG00000136098	NEK3	protein_coding	39.71	13	NEK3	-0.433607	2.75603	-2.84715	0.00479164	0.422618	-2.98516
ENSG00000026508	CD44	protein_coding	41.56	11	CD44	0.326987	9.27759	2.84168	0.00487174	0.422618	-2.54655
ENSG00000100823	APEX1	protein_coding	47.06	14	APEX1	-0.395002	6.31632	-2.84104	0.00488124	0.422618	-2.49984
ENSG00000077238	IL4R	protein_coding	49.92	16	IL4R	0.511628	7.95618	2.836	0.00495632	0.422618	-2.51996
ENSG00000013810	TACC3	protein_coding	56.07	4	TACC3	0.461426	5.78489	2.83206	0.00501584	0.422618	-2.52523
ENSG00000163900	TMEM41A	protein_coding	44.99	3	TMEM41A	-0.221165	5.04561	-2.83174	0.00502065	0.422618	-2.59762
ENSG00000074276	CDHR2	protein_coding	53.78	5	CDHR2	0.607641	1.72567	2.82876	0.00506611	0.422618	-3.24477
ENSG00000248559	AC109454.2	antisense_RNA	44.13	5	AC109454.2	0.670501	0.684235	2.80043	0.0055173	0.422618	-3.67056
ENSG00000163754	GYG1	protein_coding	42.09	3	GYG1	0.684542	4.82407	2.78825	0.00572214	0.422618	-2.64844
ENSG00000104419	NDRG1	protein_coding	50.32	8	NDRG1	0.468967	5.73935	2.78676	0.00574774	0.422618	-2.60505
ENSG00000177674	AGTRAP	protein_coding	54.37	1	AGTRAP	0.588357	4.02662	2.77735	0.00591134	0.422618	-2.76549
ENSG00000258476	LINC02207	lincRNA	37.64	15	LINC02207	1.03728	1.07913	2.77072	0.00602923	0.422618	-3.46671
ENSG00000224307	AL161785.1	lincRNA	58.85	9	AL161785.1	1.02293	0.502192	2.76213	0.00618503	0.422618	-3.6343
ENSG00000107937	GTPBP4	protein_coding	47.14	10	GTPBP4	-0.287367	5.7778	-2.75998	0.00622459	0.422618	-2.66509
ENSG00000116874	WARS2	protein_coding	38.1	1	WARS2	-0.314982	4.16912	-2.75645	0.00629009	0.422618	-2.83978
ENSG00000232533	AC093673.1	antisense_RNA	51.99	7	AC093673.1	0.620426	2.17451	2.75095	0.00639329	0.422618	-3.18914
ENSG00000165490	DDIAS	protein_coding	39.78	11	DDIAS	0.493395	3.45763	2.73108	0.00677919	0.422618	-2.93558
ENSG00000167434	CA4	protein_coding	54.98	17	CA4	1.10403	1.79423	2.72595	0.00688233	0.422618	-3.26795
ENSG00000116685	KIAA2013	protein_coding	55.79	1	KIAA2013	0.291276	4.99256	2.724	0.00692184	0.422618	-2.76542
ENSG00000276234	TADA2A	protein_coding	42.79	17	TADA2A	-0.243179	5.08605	-2.72004	0.00700276	0.422618	-2.77948
ENSG00000231856	AL162377.1	antisense_RNA	47.93	13	AL162377.1	0.43388	1.76408	2.71777	0.0070495	0.422618	-3.36267
ENSG00000146828	SLC12A9	protein_coding	51.93	7	SLC12A9	0.530099	5.79661	2.70541	0.00730903	0.422618	-2.74478
ENSG00000156502	SUPV3L1	protein_coding	41.8	10	SUPV3L1	-0.204869	5.20804	-2.70398	0.00733965	0.422618	-2.80192
ENSG00000211788	TRAV13-1	TR_V_gene	41.94	14	TRAV13-1	-0.58418	2.89407	-2.70276	0.00736569	0.422618	-3.19376
ENSG00000132589	FLOT2	protein_coding	54.35	17	FLOT2	0.784535	5.3151	2.69359	0.00756525	0.422618	-2.78052
ENSG00000136371	MTHFS	protein_coding	40.35	15	MTHFS	0.729173	1.93603	2.68972	0.00765089	0.422618	-3.3503
ENSG00000115827	DCAF17	protein_coding	37.36	2	DCAF17	-0.387152	5.958	-2.67048	0.00808975	0.422618	-2.81177
ENSG00000214198	TTC41P	transcribed_unitary_pseudogene	42.57	12	TTC41P	-0.504737	1.56513	-2.67042	0.00809132	0.422618	-3.56011
ENSG00000118402	ELOVL4	protein_coding	36.66	6	ELOVL4	-0.936288	1.51172	-2.66683	0.0081757	0.422618	-3.59466
ENSG00000169220	RGS14	protein_coding	58.52	5	RGS14	0.402155	5.25196	2.65731	0.00840317	0.422618	-2.85424
ENSG00000166454	ATMIN	protein_coding	44.63	16	ATMIN	-0.258799	6.4067	-2.6547	0.00846649	0.422618	-2.82501
ENSG00000150403	TMCO3	protein_coding	48.38	13	TMCO3	0.318128	5.61381	2.6535	0.00849599	0.422618	-2.83893
ENSG00000163956	LRPAP1	protein_coding	57.65	4	LRPAP1	0.358	6.31766	2.64736	0.00864714	0.422618	-2.83554
ENSG00000133063	CHIT1	protein_coding	45.2	1	CHIT1	0.596556	1.94821	2.64735	0.00864755	0.422618	-3.3861
ENSG00000115286	NDUFS7	protein_coding	59.57	19	NDUFS7	0.343305	3.70631	2.64423	0.00872527	0.422618	-3.07771
ENSG00000124215	CDH26	protein_coding	42.52	20	CDH26	0.636734	2.56362	2.64125	0.0088001	0.422618	-3.2691
ENSG00000143436	MRPL9	protein_coding	48.42	1	MRPL9	-0.34623	4.46454	-2.63961	0.00884156	0.422618	-2.98001
ENSG00000153363	LINC00467	lincRNA	39.05	1	LINC00467	-0.456859	2.38827	-2.63919	0.00885232	0.422618	-3.372
ENSG00000160570	DEDD2	protein_coding	52.69	19	DEDD2	0.347458	5.39143	2.63686	0.00891147	0.422618	-2.87818
ENSG00000148335	NTMT1	protein_coding	55.42	9	NTMT1	0.31587	3.26743	2.63363	0.00899431	0.422618	-3.18327
ENSG00000110080	ST3GAL4	protein_coding	52.01	11	ST3GAL4	0.812468	3.17167	2.63063	0.00907169	0.422618	-3.08929
ENSG00000169884	WNT10B	protein_coding	55.84	12	WNT10B	-0.835262	0.638368	-2.62473	0.00922608	0.422618	-3.93393
ENSG00000100985	MMP9	protein_coding	56.94	20	MMP9	1.54299	2.2863	2.61285	0.00954352	0.422618	-3.31898
ENSG00000158792	SPATA2L	protein_coding	62.58	16	SPATA2L	0.696884	1.02382	2.61022	0.0096152	0.422618	-3.72613
ENSG00000087903	RFX2	protein_coding	47.54	19	RFX2	0.596814	3.16533	2.60933	0.00963957	0.422618	-3.14341
ENSG00000143862	ARL8A	protein_coding	53.33	1	ARL8A	0.530733	2.90017	2.60688	0.00970673	0.422618	-3.22803
ENSG00000108984	MAP2K6	protein_coding	41	17	MAP2K6	0.396941	5.6608	2.6041	0.00978365	0.422618	-2.92291
ENSG00000110013	SIAE	protein_coding	40.66	11	SIAE	0.418952	3.74429	2.5932	0.0100903	0.422618	-3.13841
ENSG00000189077	TMEM120A	protein_coding	61.59	7	TMEM120A	0.473126	3.23113	2.59273	0.0101038	0.422618	-3.17152
ENSG00000187554	TLR5	protein_coding	46.61	1	TLR5	0.7974	4.49908	2.57797	0.0105331	0.422618	-3.02314
ENSG00000165879	FRAT1	protein_coding	62.25	10	FRAT1	0.460304	4.80455	2.57768	0.0105418	0.422618	-3.00334
ENSG00000203710	CR1	protein_coding	39.21	1	CR1	0.829214	7.31184	2.57464	0.0106324	0.422618	-2.9684
ENSG00000184154	LRTOMT	protein_coding	48.88	11	LRTOMT	-0.523041	1.16535	-2.57277	0.0106883	0.422618	-3.6825
ENSG00000181444	ZNF467	protein_coding	59.5	7	ZNF467	0.873645	2.03578	2.57123	0.0107348	0.422618	-3.41021
ENSG00000155287	SLC25A28	protein_coding	45.02	10	SLC25A28	0.246492	5.18421	2.56883	0.0108074	0.422618	-3.00801
ENSG00000035928	RFC1	protein_coding	39.26	4	RFC1	-0.277384	6.71593	-2.56589	0.0108968	0.422618	-2.97259
ENSG00000103351	CLUAP1	protein_coding	45.59	16	CLUAP1	-0.323211	4.40684	-2.56395	0.0109562	0.422618	-3.10538
ENSG00000163803	PLB1	protein_coding	47.11	2	PLB1	1.03835	3.92372	2.56215	0.0110118	0.422618	-3.09237
ENSG00000278845	MRPL45	protein_coding	45.16	17	MRPL45	-0.449368	3.77524	-2.56073	0.0110555	0.422618	-3.19128
ENSG00000128918	ALDH1A2	protein_coding	41.16	15	ALDH1A2	1.17407	0.330267	2.56041	0.0110656	0.422618	-3.85427
ENSG00000174500	GCSAM	protein_coding	40.86	3	GCSAM	-0.360776	5.32489	-2.55579	0.0112095	0.422618	-3.04082
ENSG00000158089	GALNT14	protein_coding	46.29	2	GALNT14	1.08704	1.34588	2.55485	0.011239	0.422618	-3.53243
ENSG00000068024	HDAC4	protein_coding	51.33	2	HDAC4	0.599203	6.29021	2.55256	0.011311	0.422618	-2.99585
ENSG00000186026	ZNF284	protein_coding	43.68	19	ZNF284	-0.505351	1.98467	-2.55182	0.0113346	0.422618	-3.56501
ENSG00000183696	UPP1	protein_coding	48.29	7	UPP1	0.453862	5.17329	2.54887	0.0114283	0.422618	-3.02761
ENSG00000108010	GLRX3	protein_coding	42.15	10	GLRX3	-0.224266	5.70355	-2.54847	0.0114412	0.422618	-3.02422
ENSG00000160785	SLC25A44	protein_coding	48.29	1	SLC25A44	0.576533	5.18504	2.54781	0.011462	0.422618	-3.03362
ENSG00000226791	AC109826.1	lincRNA	47.51	2	AC109826.1	-0.506515	2.14418	-2.54697	0.0114889	0.422618	-3.55498
ENSG00000173011	TADA2B	protein_coding	56.73	4	TADA2B	0.221047	5.71864	2.53917	0.0117413	0.422618	-3.03218
ENSG00000275210	AC245884.11	processed_transcript	48.3	19	AC245884.11	1.00236	1.50041	2.53651	0.0118286	0.422618	-3.58303
ENSG00000124532	MRS2	protein_coding	39.3	6	MRS2	-0.383052	5.34541	-2.53228	0.0119685	0.422618	-3.06834
ENSG00000103494	RPGRIP1L	protein_coding	37.27	16	RPGRIP1L	-0.391697	3.39376	-2.52827	0.0121024	0.422618	-3.30443
ENSG00000105778	AVL9	protein_coding	40.32	7	AVL9	0.192239	7.43277	2.52807	0.0121089	0.422618	-3.03733
ENSG00000105520	PLPPR2	protein_coding	57.31	19	PLPPR2	0.880388	1.65879	2.51888	0.0124212	0.422618	-3.57117
ENSG00000149547	EI24	protein_coding	43.49	11	EI24	-0.237551	5.16902	-2.50826	0.0127908	0.422618	-3.11704
ENSG00000070501	POLB	protein_coding	40.44	8	POLB	-0.367912	5.23612	-2.50333	0.0129655	0.422618	-3.1081
ENSG00000111913	RIPOR2	protein_coding	41.72	6	RIPOR2	0.289936	9.92066	2.50299	0.0129777	0.422618	-3.12762
ENSG00000140563	MCTP2	protein_coding	38.26	15	MCTP2	0.593486	7.9246	2.50082	0.0130553	0.422618	-3.09644
ENSG00000182197	EXT1	protein_coding	41.16	8	EXT1	0.405791	4.8198	2.49685	0.0131988	0.422618	-3.13846
ENSG00000225314	AC018634.1	processed_pseudogene	48.13	7	AC018634.1	1.15878	0.224511	2.49369	0.0133137	0.422618	-3.9026
ENSG00000198734	F5	protein_coding	38.1	1	F5	0.896284	5.22385	2.49225	0.0133663	0.422618	-3.11617
ENSG00000085117	CD82	protein_coding	53.55	11	CD82	0.387126	5.27889	2.49043	0.0134333	0.422618	-3.12464
ENSG00000179299	NSUN7	protein_coding	39.54	4	NSUN7	0.672496	2.65897	2.49016	0.0134434	0.422618	-3.37288
ENSG00000091732	ZC3HC1	protein_coding	44.46	7	ZC3HC1	-0.242341	4.04542	-2.48337	0.0136954	0.422618	-3.26048
ENSG00000120306	CYSTM1	protein_coding	44.09	5	CYSTM1	0.88065	3.73662	2.48149	0.0137661	0.422618	-3.23369
ENSG00000215196	AC026790.1	antisense_RNA	43.6	5	AC026790.1	1.21065	-0.0903719	2.47922	0.013852	0.422618	-3.91052
ENSG00000279598	AC009948.5	TEC	39.95	2	AC009948.5	0.539231	4.77419	2.47634	0.0139612	0.422618	-3.17694
ENSG00000213903	LTB4R	protein_coding	53.67	14	LTB4R	0.605967	4.4835	2.47357	0.0140673	0.422618	-3.19677
ENSG00000148288	GBGT1	protein_coding	54.86	9	GBGT1	0.56214	4.19924	2.47268	0.0141014	0.422618	-3.23039
ENSG00000109016	DHRS7B	protein_coding	44.22	17	DHRS7B	0.283319	4.03232	2.47228	0.0141167	0.422618	-3.25351
ENSG00000139517	LNX2	protein_coding	37.54	13	LNX2	-0.255477	5.16026	-2.47071	0.0141775	0.422618	-3.17418
ENSG00000131165	CHMP1A	protein_coding	58.66	16	CHMP1A	0.367346	4.05806	2.46666	0.0143347	0.422618	-3.26677
ENSG00000123810	B9D2	protein_coding	52.34	19	B9D2	0.381159	3.09218	2.46643	0.0143435	0.422618	-3.37668
ENSG00000174840	PDE12	protein_coding	41.24	3	PDE12	-0.217384	6.16533	-2.46352	0.0144577	0.422618	-3.14623
ENSG00000141968	VAV1	protein_coding	47.39	19	VAV1	0.292859	7.28131	2.46096	0.0145586	0.422618	-3.14546
ENSG00000117676	RPS6KA1	protein_coding	53.51	1	RPS6KA1	0.377874	7.06785	2.45713	0.0147108	0.422618	-3.15102
ENSG00000187815	ZFP69	protein_coding	41.16	1	ZFP69	-0.452453	3.30566	-2.45083	0.0149642	0.422618	-3.41673
ENSG00000172354	GNB2	protein_coding	65.91	7	GNB2	0.442666	5.7641	2.44667	0.0151335	0.422618	-3.1752
ENSG00000258565	BLZF2P	unprocessed_pseudogene	45.11	14	BLZF2P	0.506265	1.74946	2.44617	0.0151541	0.422618	-3.64057
ENSG00000106080	FKBP14	protein_coding	38.7	7	FKBP14	-0.486396	3.48343	-2.44065	0.015382	0.422618	-3.40428
ENSG00000144455	SUMF1	protein_coding	39.53	3	SUMF1	0.219868	5.50192	2.43716	0.0155272	0.422618	-3.2007
ENSG00000236525	AC007278.2	sense_intronic	37.21	2	AC007278.2	0.929197	2.72341	2.43699	0.0155347	0.422618	-3.42407
ENSG00000160654	CD3G	protein_coding	42.54	11	CD3G	-0.410721	7.05349	-2.43396	0.0156622	0.422618	-3.18734
ENSG00000276071	AC074138.1	lincRNA	45.43	19	AC074138.1	-0.398503	1.96397	-2.43363	0.0156761	0.422618	-3.69251
ENSG00000173757	STAT5B	protein_coding	43.63	17	STAT5B	0.48968	7.28992	2.42777	0.0159253	0.422618	-3.19992
ENSG00000243646	IL10RB	protein_coding	46.79	21	IL10RB	0.297455	5.21934	2.42393	0.0160902	0.422618	-3.22642
ENSG00000163812	ZDHHC3	protein_coding	47.26	3	ZDHHC3	0.267137	6.09196	2.41902	0.0163038	0.422618	-3.21508
ENSG00000130713	EXOSC2	protein_coding	47.74	9	EXOSC2	-0.260024	5.65622	-2.41759	0.0163665	0.422618	-3.23589
ENSG00000155926	SLA	protein_coding	46.56	8	SLA	0.34882	8.54324	2.41661	0.0164095	0.422618	-3.23603
ENSG00000162413	KLHL21	protein_coding	54.46	1	KLHL21	0.575956	4.66371	2.41616	0.0164294	0.422618	-3.27192
ENSG00000123119	NECAB1	protein_coding	37.05	8	NECAB1	1.79869	-2.31022	2.41016	0.0166952	0.422618	-4.3411
ENSG00000235078	AC231981.1	antisense_RNA	48.84	2	AC231981.1	0.61658	0.84619	2.41005	0.0167003	0.422618	-3.98781
ENSG00000102796	DHRS12	protein_coding	47.24	13	DHRS12	0.338122	4.291	2.40834	0.0167767	0.422618	-3.31283
ENSG00000188266	HYKK	protein_coding	43.18	15	HYKK	-0.572577	1.71318	-2.40816	0.0167851	0.422618	-3.77487
ENSG00000227598	Z94721.1	antisense_RNA	43.79	6	Z94721.1	0.460571	2.25814	2.40203	0.017062	0.422618	-3.60401
ENSG00000166886	NAB2	protein_coding	60.22	12	NAB2	-0.355152	2.96939	-2.40048	0.0171327	0.422618	-3.5361
ENSG00000089351	GRAMD1A	protein_coding	55.68	19	GRAMD1A	0.611365	4.90065	2.39265	0.0174938	0.422618	-3.2885
ENSG00000100055	CYTH4	protein_coding	55.45	22	CYTH4	0.375845	7.89221	2.39257	0.0174974	0.422618	-3.26408
ENSG00000136279	DBNL	protein_coding	53.2	7	DBNL	0.234433	8.3815	2.39215	0.0175168	0.422618	-3.2663
ENSG00000112195	TREML2	protein_coding	51.37	6	TREML2	0.389183	5.82438	2.39209	0.0175199	0.422618	-3.25895
ENSG00000138107	ACTR1A	protein_coding	50.48	10	ACTR1A	0.263866	6.08819	2.39044	0.0175971	0.422618	-3.25977
ENSG00000084112	SSH1	protein_coding	48.43	12	SSH1	0.71803	5.14559	2.38995	0.0176197	0.422618	-3.2836
ENSG00000157429	ZNF19	protein_coding	43.01	16	ZNF19	-0.424709	2.12517	-2.38975	0.0176289	0.422618	-3.69749
ENSG00000096063	SRPK1	protein_coding	40.48	6	SRPK1	0.341505	6.57413	2.38345	0.0179266	0.422618	-3.26671
ENSG00000164088	PPM1M	protein_coding	58.15	3	PPM1M	0.249212	6.01353	2.38261	0.0179665	0.422618	-3.27203
ENSG00000138442	WDR12	protein_coding	39.21	2	WDR12	-0.279765	5.27311	-2.38243	0.0179751	0.422618	-3.30215
ENSG00000096060	FKBP5	protein_coding	41.97	6	FKBP5	0.462868	6.54669	2.37434	0.0183644	0.422618	-3.28012
ENSG00000144040	SFXN5	protein_coding	49.36	2	SFXN5	0.431582	4.26545	2.3694	0.0186058	0.422618	-3.37529
ENSG00000064932	SBNO2	protein_coding	63.18	19	SBNO2	0.731272	4.80385	2.36867	0.0186417	0.422618	-3.32526
ENSG00000159496	RGL4	protein_coding	55.37	22	RGL4	0.48528	4.57208	2.36649	0.0187494	0.422618	-3.34549
ENSG00000213654	GPSM3	protein_coding	52.73	6	GPSM3	0.536048	4.34321	2.36353	0.0188962	0.422618	-3.37249
ENSG00000135365	PHF21A	protein_coding	38.79	11	PHF21A	0.450049	6.4793	2.36082	0.0190313	0.422618	-3.30168
ENSG00000164576	SAP30L	protein_coding	45.76	5	SAP30L	0.19805	5.99911	2.35963	0.0190911	0.422618	-3.30914
ENSG00000279294	AC092135.1	TEC	53.52	16	AC092135.1	0.927916	1.55801	2.35741	0.0192029	0.422618	-3.79994
ENSG00000161912	ADCY10P1	transcribed_unprocessed_pseudogene	40.57	6	ADCY10P1	0.400156	5.16407	2.35455	0.0193483	0.422618	-3.34121
ENSG00000085415	SEH1L	protein_coding	43.55	18	SEH1L	-0.186354	5.40133	-2.35381	0.0193858	0.422618	-3.34041
ENSG00000217527	RPS16P5	transcribed_processed_pseudogene	50	6	RPS16P5	0.838556	2.58719	2.35377	0.0193878	0.422618	-3.61384
ENSG00000267365	KCNJ2-AS1	antisense_RNA	47.38	17	KCNJ2-AS1	0.890825	-0.16994	2.3492	0.0196216	0.422618	-4.08258
ENSG00000212743	AL137145.1	lincRNA	41.36	10	AL137145.1	0.792393	2.80773	2.34818	0.0196744	0.422618	-3.5232
ENSG00000058804	NDC1	protein_coding	40.26	1	NDC1	-0.35323	5.78501	-2.34729	0.0197202	0.422618	-3.33671
ENSG00000171970	ZNF57	protein_coding	46.26	19	ZNF57	-0.479365	2.12116	-2.34614	0.01978	0.422618	-3.713
ENSG00000179978	AC140134.1	unprocessed_pseudogene	42.55	5	AC140134.1	0.735356	3.12828	2.34547	0.0198149	0.422618	-3.48127
ENSG00000013392	RWDD2A	protein_coding	44.76	6	RWDD2A	-0.534489	2.50316	-2.34388	0.0198975	0.422618	-3.6725
ENSG00000196843	ARID5A	protein_coding	55.33	2	ARID5A	0.476074	3.80674	2.34035	0.0200824	0.422618	-3.4546
ENSG00000132141	CCT6B	protein_coding	39.87	17	CCT6B	-0.664388	0.777608	-2.33998	0.0201018	0.422618	-4.03263
ENSG00000160298	C21orf58	protein_coding	52.19	21	C21orf58	0.599462	1.65013	2.33927	0.0201391	0.422618	-3.85412
ENSG00000134815	DHX34	protein_coding	54.23	19	DHX34	0.470079	4.94153	2.33667	0.0202763	0.422618	-3.36905
ENSG00000227268	KLLN	protein_coding	49.15	10	KLLN	0.528981	1.16909	2.33591	0.0203168	0.422618	-3.87144
ENSG00000154978	VOPP1	protein_coding	46.42	7	VOPP1	0.365716	5.9447	2.33573	0.0203263	0.422618	-3.3461
ENSG00000213523	SRA1	protein_coding	45.85	5	SRA1	0.241179	4.47531	2.33407	0.0204144	0.422618	-3.40924
ENSG00000249437	NAIP	protein_coding	43.19	5	NAIP	0.894087	4.92455	2.33203	0.0205233	0.422618	-3.37203
ENSG00000160999	SH2B2	protein_coding	56.99	7	SH2B2	0.567928	1.92818	2.32717	0.0207855	0.422618	-3.72618
ENSG00000226049	AC123769.1	processed_pseudogene	42.86	17	AC123769.1	-0.348007	2.24848	-2.32395	0.0209604	0.422618	-3.69651
ENSG00000150593	PDCD4	protein_coding	34.69	10	PDCD4	-0.358943	8.47257	-2.3186	0.0212542	0.422618	-3.37778
ENSG00000166411	IDH3A	protein_coding	44.46	15	IDH3A	-0.197589	5.47891	-2.31702	0.0213416	0.422618	-3.38995
ENSG00000132405	TBC1D14	protein_coding	49.5	4	TBC1D14	0.387848	7.03815	2.31623	0.0213853	0.422618	-3.37073
ENSG00000198363	ASPH	protein_coding	38.17	8	ASPH	0.43227	5.89222	2.31515	0.0214454	0.422618	-3.37561
ENSG00000164674	SYTL3	protein_coding	46.02	6	SYTL3	0.499009	4.43467	2.31495	0.0214563	0.422618	-3.43694
ENSG00000100296	THOC5	protein_coding	47.17	22	THOC5	0.458171	5.3857	2.31429	0.0214932	0.422618	-3.38783
ENSG00000130309	COLGALT1	protein_coding	52.86	19	COLGALT1	0.375486	5.52068	2.31415	0.0215009	0.422618	-3.38607
ENSG00000135083	CCNJL	protein_coding	46.79	5	CCNJL	0.971181	3.37507	2.31279	0.0215769	0.422618	-3.49487
ENSG00000188305	C19orf35	protein_coding	59.97	19	C19orf35	1.0678	-0.317785	2.31241	0.0215984	0.422618	-4.12657
ENSG00000173212	MAB21L3	protein_coding	43.49	1	MAB21L3	1.11338	-0.197356	2.31239	0.0215996	0.422618	-4.12404
ENSG00000077420	APBB1IP	protein_coding	41.55	10	APBB1IP	0.409244	6.55098	2.3117	0.021638	0.422618	-3.37618
ENSG00000126934	MAP2K2	protein_coding	57.42	19	MAP2K2	0.391555	4.53934	2.30778	0.0218593	0.422618	-3.44641
ENSG00000120253	NUP43	protein_coding	43.95	6	NUP43	-0.295889	6.4543	-2.30124	0.0222322	0.422618	-3.39442
ENSG00000160199	PKNOX1	protein_coding	46.99	21	PKNOX1	0.349231	4.56619	2.30101	0.0222452	0.422618	-3.45132
ENSG00000110876	SELPLG	protein_coding	52.08	12	SELPLG	0.347144	7.27572	2.29988	0.0223101	0.422618	-3.39648
ENSG00000166526	ZNF3	protein_coding	48.95	7	ZNF3	-0.164558	5.33189	-2.299	0.0223607	0.422618	-3.42419
ENSG00000160796	NBEAL2	protein_coding	59.9	3	NBEAL2	0.967386	5.77301	2.29618	0.0225241	0.422618	-3.4057
ENSG00000146094	DOK3	protein_coding	58.13	5	DOK3	0.701718	4.39277	2.29508	0.0225883	0.422618	-3.45328
ENSG00000108506	INTS2	protein_coding	39.68	17	INTS2	-0.225464	5.6349	-2.29499	0.0225935	0.422618	-3.41897
ENSG00000100731	PCNX1	protein_coding	36.87	14	PCNX1	0.356261	8.7424	2.29205	0.0227656	0.422618	-3.42467
ENSG00000268154	Metazoa_SRP	misc_RNA	55.48	1	Metazoa_SRP	0.723642	0.572774	2.29115	0.0228183	0.422618	-4.10133
ENSG00000106012	IQCE	protein_coding	52.81	7	IQCE	0.498994	3.72488	2.28972	0.0229025	0.422618	-3.52021
ENSG00000168297	PXK	protein_coding	43.61	3	PXK	0.291652	6.17288	2.2861	0.0231169	0.422618	-3.41765
ENSG00000069275	NUCKS1	protein_coding	39.57	1	NUCKS1	-0.322335	7.8943	-2.2828	0.0233135	0.422618	-3.42465
ENSG00000257743	MGAM2	protein_coding	38.53	7	MGAM2	1.18672	3.47736	2.28238	0.0233385	0.422618	-3.53204
ENSG00000185963	BICD2	protein_coding	51.35	9	BICD2	0.320505	6.645	2.277	0.0236632	0.422618	-3.42818
ENSG00000196199	MPHOSPH8	protein_coding	43.3	13	MPHOSPH8	-0.134716	6.74765	-2.27466	0.0238056	0.422618	-3.43207
ENSG00000283196	AC006453.2	lincRNA	46.72	2	AC006453.2	-0.851537	0.587303	-2.27456	0.0238119	0.422618	-4.103
ENSG00000146842	TMEM209	protein_coding	37.56	7	TMEM209	-0.373751	4.44618	-2.27442	0.0238202	0.422618	-3.51076
ENSG00000070495	JMJD6	protein_coding	48.83	17	JMJD6	0.223195	4.9452	2.27156	0.0239954	0.422618	-3.47147
ENSG00000115365	LANCL1	protein_coding	38.12	2	LANCL1	-0.306813	6.17279	-2.26955	0.0241192	0.422618	-3.4457
ENSG00000239779	WBP1	protein_coding	56.07	2	WBP1	-0.338357	2.97023	-2.2695	0.0241219	0.422618	-3.66563
ENSG00000233461	AL445524.1	antisense_RNA	41.53	1	AL445524.1	0.833427	0.0264309	2.26771	0.0242325	0.422618	-4.10977
ENSG00000147883	CDKN2B	protein_coding	41.28	9	CDKN2B	0.660349	0.969285	2.26756	0.024242	0.422618	-3.96335
ENSG00000179082	C9orf106	lincRNA	55.5	9	C9orf106	0.733562	0.805758	2.26607	0.0243347	0.422618	-3.97198
ENSG00000198554	WDHD1	protein_coding	39.43	14	WDHD1	-0.463464	3.79372	-2.26428	0.0244462	0.422618	-3.58253
ENSG00000089505	CMTM1	protein_coding	43.3	16	CMTM1	0.653407	1.66346	2.26403	0.0244616	0.422618	-3.80327
ENSG00000132749	TESMIN	protein_coding	45.1	11	TESMIN	0.54856	1.82745	2.26194	0.0245925	0.422618	-3.80992
ENSG00000051825	MPHOSPH9	protein_coding	42.99	12	MPHOSPH9	-0.250938	6.78377	-2.26157	0.0246154	0.422618	-3.45225
ENSG00000115421	PAPOLG	protein_coding	39.6	2	PAPOLG	-0.21177	6.58554	-2.26067	0.0246722	0.422618	-3.45274
ENSG00000110047	EHD1	protein_coding	54.84	11	EHD1	0.481517	5.60278	2.2593	0.0247583	0.422618	-3.4661
ENSG00000166579	NDEL1	protein_coding	44.62	17	NDEL1	0.458332	6.79385	2.25915	0.0247681	0.422618	-3.45526
ENSG00000162377	COA7	protein_coding	46.05	1	COA7	-0.39421	3.23478	-2.25873	0.0247948	0.422618	-3.64865
ENSG00000121060	TRIM25	protein_coding	49.18	17	TRIM25	0.666308	7.26717	2.25807	0.024836	0.422618	-3.46085
ENSG00000175137	SH3BP5L	protein_coding	52.31	1	SH3BP5L	0.279195	5.99419	2.2577	0.0248598	0.422618	-3.46212
ENSG00000270574	AC010680.2	antisense_RNA	40.39	2	AC010680.2	0.504936	3.42073	2.25565	0.0249899	0.422618	-3.61055
ENSG00000007237	GAS7	protein_coding	47.97	17	GAS7	0.841573	5.5902	2.25399	0.0250955	0.422618	-3.47073
ENSG00000277548	AC018926.3	sense_intronic	38.18	15	AC018926.3	0.555692	1.64862	2.25275	0.0251748	0.422618	-3.82621
ENSG00000133800	LYVE1	protein_coding	43.43	11	LYVE1	0.884992	-0.236191	2.24841	0.025454	0.422618	-4.13079
ENSG00000054523	KIF1B	protein_coding	41.99	1	KIF1B	0.682059	5.69535	2.2483	0.0254613	0.422618	-3.4774
ENSG00000246225	AC006299.1	antisense_RNA	36.33	11	AC006299.1	-0.659493	0.951622	-2.24623	0.0255954	0.422618	-4.09981
ENSG00000135048	TMEM2	protein_coding	40.46	9	TMEM2	0.254435	8.04867	2.24614	0.0256012	0.422618	-3.4818
ENSG00000185219	ZNF445	protein_coding	44.45	3	ZNF445	0.525635	6.57841	2.24188	0.0258796	0.422618	-3.48056
ENSG00000104824	HNRNPL	protein_coding	53.73	19	HNRNPL	0.174438	6.36974	2.24106	0.0259331	0.422618	-3.48426
ENSG00000138439	FAM117B	protein_coding	39.53	2	FAM117B	-0.277112	7.14097	-2.23819	0.0261228	0.422618	-3.48628
ENSG00000058668	ATP2B4	protein_coding	46.5	1	ATP2B4	0.5536	6.84924	2.23626	0.0262504	0.422618	-3.48914
ENSG00000135643	KCNMB4	protein_coding	39.69	12	KCNMB4	-0.368591	2.76898	-2.23353	0.0264324	0.422618	-3.73606
ENSG00000171223	JUNB	protein_coding	64.89	19	JUNB	0.484005	5.83681	2.23329	0.0264485	0.422618	-3.49854
ENSG00000060069	CTDP1	protein_coding	53.52	18	CTDP1	0.346733	5.43596	2.23289	0.0264747	0.422618	-3.50981
ENSG00000164338	UTP15	protein_coding	37.9	5	UTP15	-0.369879	5.17143	-2.23251	0.0265006	0.422618	-3.52601
ENSG00000215244	AL137145.2	lincRNA	43.91	10	AL137145.2	1.0121	2.0156	2.22934	0.0267135	0.422618	-3.76101
ENSG00000050405	LIMA1	protein_coding	42.32	12	LIMA1	-0.436227	3.84979	-2.22742	0.0268432	0.422618	-3.62897
ENSG00000178719	GRINA	protein_coding	66.68	8	GRINA	0.952655	2.78146	2.22697	0.0268734	0.422618	-3.68904
ENSG00000148841	ITPRIP	protein_coding	52.49	10	ITPRIP	0.479694	6.02941	2.2263	0.0269188	0.422618	-3.50589
ENSG00000236438	FAM157A	transcribed_unprocessed_pseudogene	45.59	3	FAM157A	0.987502	3.63464	2.2251	0.0270007	0.422618	-3.58722
ENSG00000178927	C17orf62	protein_coding	60.43	17	C17orf62	0.479971	5.95814	2.22246	0.0271805	0.422618	-3.51298
ENSG00000102886	GDPD3	protein_coding	53.92	16	GDPD3	0.656425	1.47716	2.22228	0.0271928	0.422618	-3.93663
ENSG00000133321	RARRES3	protein_coding	48.53	11	RARRES3	-0.454482	5.45064	-2.21783	0.0274995	0.422618	-3.53652
ENSG00000139178	C1RL	protein_coding	49.07	12	C1RL	0.537473	5.30783	2.21726	0.0275387	0.422618	-3.53036
ENSG00000184678	HIST2H2BE	protein_coding	47.99	1	HIST2H2BE	0.325911	5.95969	2.21158	0.0279347	0.422618	-3.52909
ENSG00000124788	ATXN1	protein_coding	41.86	6	ATXN1	0.549805	6.61632	2.21022	0.0280302	0.422618	-3.52749
ENSG00000140564	FURIN	protein_coding	58.47	15	FURIN	0.80733	4.28069	2.20858	0.0281452	0.422618	-3.58945
ENSG00000123836	PFKFB2	protein_coding	42.36	1	PFKFB2	0.368158	5.53883	2.2085	0.0281512	0.422618	-3.53906
ENSG00000164953	TMEM67	protein_coding	37.38	8	TMEM67	-0.390711	3.28801	-2.20786	0.0281959	0.422618	-3.70397
ENSG00000112299	VNN1	protein_coding	38.1	6	VNN1	0.792317	3.99094	2.20465	0.0284236	0.422618	-3.59897
ENSG00000244607	CCDC13	protein_coding	48.72	3	CCDC13	0.823202	0.23023	2.20273	0.0285606	0.422618	-4.14033
ENSG00000133805	AMPD3	protein_coding	44.29	11	AMPD3	0.358298	5.65555	2.20263	0.0285676	0.422618	-3.54641
ENSG00000274963	RN7SL600P	misc_RNA	50.84	1	RN7SL600P	0.503857	2.93185	2.20262	0.0285686	0.422618	-3.70142
ENSG00000249138	SLED1	transcribed_processed_pseudogene	48.47	4	SLED1	1.09564	2.09618	2.20149	0.0286498	0.422618	-3.77693
ENSG00000137824	RMDN3	protein_coding	49.18	15	RMDN3	0.228662	4.27614	2.20083	0.0286968	0.422618	-3.62165
ENSG00000124588	NQO2	protein_coding	47.18	6	NQO2	0.619973	4.65856	2.20081	0.0286979	0.422618	-3.57174
ENSG00000113749	HRH2	protein_coding	50.07	5	HRH2	0.82654	5.2472	2.2007	0.0287064	0.422618	-3.55379
ENSG00000270640	AC104695.3	sense_intronic	39.86	2	AC104695.3	0.821057	0.99817	2.2003	0.0287347	0.422618	-3.97018
ENSG00000176915	ANKLE2	protein_coding	51.03	12	ANKLE2	0.129235	6.95837	2.19998	0.0287575	0.422618	-3.54137
ENSG00000135249	RINT1	protein_coding	41.55	7	RINT1	-0.311721	5.33126	-2.19825	0.0288826	0.422618	-3.56732
ENSG00000197548	ATG7	protein_coding	43.27	3	ATG7	0.512278	6.11979	2.19803	0.0288981	0.422618	-3.54688
ENSG00000271151	AC016737.1	lincRNA	40.45	2	AC016737.1	0.503408	1.12784	2.19349	0.0292276	0.422618	-4.00827
ENSG00000023330	ALAS1	protein_coding	45.47	3	ALAS1	0.380141	3.87615	2.19291	0.0292701	0.422618	-3.64822
ENSG00000228037	AL139246.3	lincRNA	51.11	1	AL139246.3	-0.798221	1.10899	-2.19279	0.0292788	0.422618	-4.07213
ENSG00000211789	TRAV12-2	TR_V_gene	42.57	14	TRAV12-2	-0.514756	2.1184	-2.19036	0.0294567	0.422618	-3.90892
ENSG00000197622	CDC42SE1	protein_coding	46.96	1	CDC42SE1	0.203912	9.04841	2.1895	0.0295194	0.422618	-3.5741
ENSG00000198055	GRK6	protein_coding	54.65	5	GRK6	0.341398	6.53676	2.18708	0.0296979	0.422618	-3.56036
ENSG00000166188	ZNF319	protein_coding	60.06	16	ZNF319	0.595273	2.49803	2.18614	0.0297681	0.422618	-3.77255
ENSG00000197324	LRP10	protein_coding	55.77	14	LRP10	0.648205	5.48214	2.18602	0.0297768	0.422618	-3.57029
ENSG00000059804	SLC2A3	protein_coding	44.63	12	SLC2A3	0.55819	7.88836	2.18559	0.0298083	0.422618	-3.57261
ENSG00000249173	LINC01093	lincRNA	46.6	4	LINC01093	1.32354	-2.07332	2.18338	0.0299725	0.422618	-4.38914
ENSG00000169180	XPO6	protein_coding	43.8	16	XPO6	0.565317	8.26421	2.18275	0.0300197	0.422618	-3.57768
ENSG00000101150	TPD52L2	protein_coding	54.36	20	TPD52L2	0.30062	6.36716	2.18133	0.0301257	0.422618	-3.56889
ENSG00000188559	RALGAPA2	protein_coding	40.42	20	RALGAPA2	0.478973	7.49452	2.18087	0.0301601	0.422618	-3.57184
ENSG00000140332	TLE3	protein_coding	52.15	15	TLE3	0.584619	5.82866	2.17788	0.030385	0.422618	-3.57733
ENSG00000164713	BRI3	protein_coding	51.97	7	BRI3	0.372007	4.30667	2.17672	0.0304728	0.422618	-3.62336
ENSG00000011523	CEP68	protein_coding	47.81	2	CEP68	-0.21962	5.37707	-2.17319	0.0307402	0.422618	-3.60288
ENSG00000164002	EXO5	protein_coding	43.67	1	EXO5	-0.372863	4.00417	-2.17181	0.0308452	0.422618	-3.68083
ENSG00000107738	VSIR	protein_coding	53.85	10	VSIR	0.524806	7.22268	2.16902	0.0310595	0.422618	-3.58874
ENSG00000272034	SNORD14A	snoRNA	42.86	11	SNORD14A	-0.578992	1.19353	-2.16847	0.0311017	0.422618	-4.06786
ENSG00000145901	TNIP1	protein_coding	50.01	5	TNIP1	0.459025	6.32439	2.16545	0.0313342	0.422618	-3.59178
ENSG00000138835	RGS3	protein_coding	48.79	9	RGS3	0.37573	4.94303	2.16518	0.0313555	0.422618	-3.6176
ENSG00000122547	EEPD1	protein_coding	45.46	7	EEPD1	0.487035	3.742	2.16383	0.0314603	0.422618	-3.69004
ENSG00000079805	DNM2	protein_coding	53.07	19	DNM2	0.357706	6.89597	2.16301	0.0315243	0.422618	-3.5942
ENSG00000142409	ZNF787	protein_coding	58.61	19	ZNF787	0.312464	4.21381	2.16255	0.0315596	0.422618	-3.65793
ENSG00000178202	KDELC2	protein_coding	41.21	11	KDELC2	-0.333376	3.35224	-2.16184	0.0316154	0.422618	-3.7494
ENSG00000003402	CFLAR	protein_coding	44.35	2	CFLAR	0.372613	9.5665	2.16174	0.0316232	0.422618	-3.62188
ENSG00000283064	AL353759.1	antisense_RNA	42.83	6	AL353759.1	0.50063	0.886585	2.15929	0.0318147	0.422618	-4.03504
ENSG00000113916	BCL6	protein_coding	47.68	3	BCL6	0.800989	6.32372	2.15758	0.0319487	0.422618	-3.60659
ENSG00000177105	RHOG	protein_coding	51.22	11	RHOG	0.655098	3.19384	2.1552	0.0321367	0.422618	-3.73463
ENSG00000112561	TFEB	protein_coding	54.14	6	TFEB	0.510513	3.72324	2.15501	0.0321522	0.422618	-3.69301
ENSG00000255163	HSPE1P18	processed_pseudogene	41.07	11	HSPE1P18	0.479089	3.3663	2.15443	0.0321975	0.422618	-3.71446
ENSG00000112658	SRF	protein_coding	55.7	6	SRF	0.325352	4.14126	2.15003	0.032548	0.422618	-3.68178
ENSG00000011295	TTC19	protein_coding	41.07	17	TTC19	-0.235856	5.87346	-2.14975	0.0325702	0.422618	-3.62207
ENSG00000071054	MAP4K4	protein_coding	41.04	2	MAP4K4	0.355493	8.05379	2.14874	0.0326515	0.422618	-3.62074
ENSG00000158711	ELK4	protein_coding	41.85	1	ELK4	-0.240207	8.44882	-2.14788	0.0327202	0.422618	-3.62384
ENSG00000171236	LRG1	protein_coding	55.16	19	LRG1	0.858797	3.84851	2.14746	0.032754	0.422618	-3.68191
ENSG00000272914	AL359532.1	sense_intronic	41.92	10	AL359532.1	0.815785	0.206829	2.14722	0.0327737	0.422618	-4.14366
ENSG00000133114	GPALPP1	protein_coding	38.86	13	GPALPP1	-0.314167	5.92941	-2.14531	0.0329276	0.422618	-3.62695
ENSG00000183765	CHEK2	protein_coding	43.89	22	CHEK2	-0.281833	3.74804	-2.14384	0.0330467	0.422618	-3.72568
ENSG00000241170	AP001992.1	transcribed_processed_pseudogene	40.36	11	AP001992.1	0.429898	2.02763	2.14337	0.0330849	0.422618	-3.88886
ENSG00000151348	EXT2	protein_coding	40.36	11	EXT2	0.222254	5.61854	2.14267	0.0331413	0.422618	-3.63558
ENSG00000107331	ABCA2	protein_coding	66.66	9	ABCA2	0.628039	3.66368	2.13941	0.0334074	0.422618	-3.72092
ENSG00000230839	AL121760.1	lincRNA	48.3	20	AL121760.1	1.0346	0.141213	2.13887	0.0334511	0.422618	-4.14579
ENSG00000051009	FAM160A2	protein_coding	44.55	11	FAM160A2	0.526128	4.34691	2.13855	0.0334778	0.422618	-3.67698
ENSG00000159110	IFNAR2	protein_coding	44.16	21	IFNAR2	0.237493	6.82203	2.13748	0.0335659	0.422618	-3.63024
ENSG00000197808	ZNF461	protein_coding	40.3	19	ZNF461	-0.376799	4.06741	-2.13744	0.033569	0.422618	-3.7166
ENSG00000135503	ACVR1B	protein_coding	44.84	12	ACVR1B	0.443491	4.35372	2.13699	0.033606	0.422618	-3.68321
ENSG00000143970	ASXL2	protein_coding	39.53	2	ASXL2	0.192892	6.97015	2.13533	0.0337428	0.422618	-3.63337
ENSG00000256525	POLG2	protein_coding	41.34	17	POLG2	-0.210618	4.92824	-2.13528	0.0337468	0.422618	-3.66929
ENSG00000271425	NBPF10	protein_coding	44.05	1	NBPF10	0.515308	3.40297	2.13473	0.0337919	0.422618	-3.74751
ENSG00000173114	LRRN3	protein_coding	34.94	7	LRRN3	-0.556669	7.59758	-2.1336	0.0338855	0.422618	-3.63772
ENSG00000186654	PRR5	protein_coding	56.73	22	PRR5	0.517479	3.00684	2.13358	0.033887	0.422618	-3.81641
ENSG00000072163	LIMS2	protein_coding	56.36	2	LIMS2	-0.449799	2.18717	-2.13271	0.0339591	0.422618	-3.91176
ENSG00000065150	IPO5	protein_coding	40.27	13	IPO5	-0.254631	6.98603	-2.12991	0.0341924	0.422618	-3.64131
ENSG00000254901	BORCS8	protein_coding	54.34	19	BORCS8	0.514589	2.5694	2.12873	0.0342909	0.422618	-3.83963
ENSG00000166925	TSC22D4	protein_coding	58.03	7	TSC22D4	0.644043	3.0236	2.12064	0.0349736	0.422618	-3.80225
ENSG00000088833	NSFL1C	protein_coding	45.86	20	NSFL1C	0.409337	6.0207	2.11856	0.0351507	0.422618	-3.65977
ENSG00000163235	TGFA	protein_coding	43.95	2	TGFA	0.549481	4.37361	2.11577	0.03539	0.422618	-3.69416
ENSG00000197208	SLC22A4	protein_coding	44.97	5	SLC22A4	0.738102	4.29996	2.1155	0.0354133	0.422618	-3.69548
ENSG00000111962	UST	protein_coding	41.38	6	UST	0.336152	3.53066	2.11545	0.0354174	0.422618	-3.78431
ENSG00000171492	LRRC8D	protein_coding	40.31	1	LRRC8D	-0.224879	6.15594	-2.11072	0.0358265	0.422618	-3.67114
ENSG00000213463	SYNJ2BP	protein_coding	39.54	14	SYNJ2BP	-0.352216	5.87171	-2.10956	0.0359273	0.422618	-3.6777
ENSG00000205155	PSENEN	protein_coding	52	19	PSENEN	-0.377373	2.32141	-2.10944	0.0359377	0.422618	-3.86586
ENSG00000100811	YY1	protein_coding	45.55	14	YY1	-0.0986476	7.24523	-2.10938	0.0359434	0.422618	-3.67009
ENSG00000164172	MOCS2	protein_coding	38.21	5	MOCS2	-0.484675	4.36837	-2.10916	0.0359628	0.422618	-3.72829
ENSG00000095383	TBC1D2	protein_coding	48.99	9	TBC1D2	0.645728	2.87042	2.10758	0.0361001	0.422618	-3.8255
ENSG00000263766	AC025682.1	antisense_RNA	43.3	17	AC025682.1	0.449564	1.78004	2.10702	0.0361496	0.422618	-3.94245
ENSG00000072042	RDH11	protein_coding	42.66	14	RDH11	-0.251722	5.78985	-2.1067	0.0361773	0.422618	-3.6815
ENSG00000090316	MAEA	protein_coding	55.03	4	MAEA	0.257105	5.8195	2.10651	0.0361938	0.422618	-3.67829
ENSG00000235192	AC009495.3	lincRNA	36.47	2	AC009495.3	0.486847	2.05827	2.10532	0.0362985	0.422618	-3.91957
ENSG00000183019	MCEMP1	protein_coding	55.05	19	MCEMP1	0.950356	1.64135	2.10502	0.0363246	0.422618	-3.9278
ENSG00000136169	SETDB2	protein_coding	37.41	13	SETDB2	-0.312298	6.41919	-2.10439	0.0363802	0.422618	-3.67848
ENSG00000085721	RRN3	protein_coding	42.09	16	RRN3	-0.275143	5.98359	-2.10427	0.036391	0.422618	-3.6829
ENSG00000137992	DBT	protein_coding	39.15	1	DBT	-0.198887	5.75542	-2.10337	0.0364702	0.422618	-3.68687
ENSG00000044459	CNTLN	protein_coding	36.43	9	CNTLN	-0.53363	3.8628	-2.10222	0.0365715	0.422618	-3.75163
ENSG00000196663	TECPR2	protein_coding	47.28	14	TECPR2	0.71612	5.66225	2.1022	0.0365739	0.422618	-3.68438
ENSG00000121988	ZRANB3	protein_coding	38.97	2	ZRANB3	-0.26994	4.05357	-2.10199	0.0365921	0.422618	-3.75914
ENSG00000107566	ERLIN1	protein_coding	38.56	10	ERLIN1	0.247009	5.10734	2.10091	0.0366878	0.422618	-3.69849
ENSG00000115825	PRKD3	protein_coding	36.9	2	PRKD3	-0.253069	7.04198	-2.10074	0.0367028	0.422618	-3.68182
ENSG00000169896	ITGAM	protein_coding	43.36	16	ITGAM	0.750682	5.41376	2.10035	0.0367372	0.422618	-3.6908
ENSG00000148660	CAMK2G	protein_coding	51.65	10	CAMK2G	0.432243	5.77964	2.1001	0.0367599	0.422618	-3.68772
ENSG00000139436	GIT2	protein_coding	43.44	12	GIT2	0.359841	7.30035	2.09969	0.0367957	0.422618	-3.68419
ENSG00000177628	GBA	protein_coding	51.52	1	GBA	0.514862	2.77985	2.09845	0.0369066	0.422618	-3.84108
ENSG00000006744	ELAC2	protein_coding	48.08	17	ELAC2	0.224402	5.81538	2.09784	0.0369607	0.422618	-3.69378
ENSG00000255723	AC108516.2	processed_transcript	39.67	4	AC108516.2	0.782881	0.520892	2.0975	0.036991	0.422618	-4.15496
ENSG00000249476	AC008467.1	lincRNA	42.43	5	AC008467.1	0.476484	4.37759	2.09741	0.036999	0.422618	-3.73575
ENSG00000258632	AC135626.1	processed_pseudogene	47.06	15	AC135626.1	1.04526	1.01778	2.0969	0.0370444	0.422618	-4.0745
ENSG00000138463	DIRC2	protein_coding	38.14	3	DIRC2	0.314039	5.12175	2.09615	0.0371119	0.422618	-3.70268
ENSG00000155158	TTC39B	protein_coding	40.09	9	TTC39B	-0.345095	7.10997	-2.09545	0.0371748	0.422618	-3.68953
ENSG00000215817	ZC3H11B	protein_coding	43.43	1	ZC3H11B	-0.263881	3.17747	-2.09506	0.03721	0.422618	-3.82101
ENSG00000175274	TP53I11	protein_coding	54.85	11	TP53I11	0.789416	2.3629	2.09355	0.037345	0.422618	-3.88383
ENSG00000100300	TSPO	protein_coding	57.81	22	TSPO	0.495815	6.20723	2.09245	0.0374441	0.422618	-3.69513
ENSG00000142634	EFHD2	protein_coding	56.77	1	EFHD2	0.526947	5.47566	2.09241	0.0374477	0.422618	-3.7002
ENSG00000180488	MIGA1	protein_coding	39.53	1	MIGA1	-0.327269	5.95047	-2.08913	0.0377452	0.422618	-3.70337
ENSG00000213445	SIPA1	protein_coding	60.73	11	SIPA1	0.504896	5.40245	2.08899	0.0377577	0.422618	-3.70874
ENSG00000142528	ZNF473	protein_coding	48.48	19	ZNF473	-0.231421	4.08285	-2.08863	0.0377907	0.422618	-3.76809
ENSG00000106049	HIBADH	protein_coding	36.88	7	HIBADH	-0.348222	4.58992	-2.08702	0.0379374	0.422618	-3.74553
ENSG00000162694	EXTL2	protein_coding	38.7	1	EXTL2	-0.427327	3.616	-2.08514	0.0381091	0.422618	-3.8157
ENSG00000172244	C5orf34	protein_coding	37.92	5	C5orf34	-0.537179	2.61607	-2.08255	0.0383467	0.422618	-3.92092
ENSG00000173848	NET1	protein_coding	37.02	10	NET1	-0.402452	4.96058	-2.08218	0.0383807	0.422618	-3.74146
ENSG00000119321	FKBP15	protein_coding	41.19	9	FKBP15	0.320037	7.08095	2.0816	0.0384344	0.422618	-3.70889
ENSG00000100991	TRPC4AP	protein_coding	42.95	20	TRPC4AP	0.24156	6.56476	2.0814	0.0384531	0.422618	-3.7084
ENSG00000113719	ERGIC1	protein_coding	50.91	5	ERGIC1	0.352358	6.70786	2.08007	0.0385756	0.422618	-3.71011
ENSG00000213203	GIMAP1	protein_coding	45.73	7	GIMAP1	-0.221022	6.75907	-2.07878	0.0386954	0.422618	-3.71243
ENSG00000228363	AC015971.1	antisense_RNA	38.26	2	AC015971.1	-0.808368	0.52005	-2.07867	0.0387057	0.422618	-4.18287
ENSG00000102882	MAPK3	protein_coding	56.36	16	MAPK3	0.405987	3.63407	2.07852	0.0387192	0.422618	-3.79217
ENSG00000147475	ERLIN2	protein_coding	44.02	8	ERLIN2	0.12723	5.33549	2.07556	0.038995	0.422618	-3.73002
ENSG00000270277	AC009948.3	antisense_RNA	39.77	2	AC009948.3	0.410929	4.31561	2.07533	0.0390164	0.422618	-3.7592
ENSG00000144655	CSRNP1	protein_coding	55.85	3	CSRNP1	0.474345	4.64743	2.07473	0.0390733	0.422618	-3.74227
ENSG00000154511	FAM69A	protein_coding	39.43	1	FAM69A	-0.36968	5.01205	-2.07375	0.0391648	0.422618	-3.74591
ENSG00000104312	RIPK2	protein_coding	36.01	8	RIPK2	-0.308273	4.3264	-2.0733	0.0392073	0.422618	-3.7643
ENSG00000177663	IL17RA	protein_coding	50.68	22	IL17RA	0.672839	6.82674	2.07269	0.0392641	0.422618	-3.72085
ENSG00000157557	ETS2	protein_coding	46.04	21	ETS2	0.441006	5.52456	2.07173	0.0393543	0.422618	-3.72745
ENSG00000064666	CNN2	protein_coding	59.73	19	CNN2	0.630948	6.7206	2.06953	0.0395618	0.422618	-3.72455
ENSG00000106348	IMPDH1	protein_coding	57.06	7	IMPDH1	0.580528	4.32212	2.06935	0.0395796	0.422618	-3.75958
ENSG00000170113	NIPA1	protein_coding	46.41	15	NIPA1	-0.24719	5.11792	-2.06851	0.039659	0.422618	-3.74937
ENSG00000152582	SPEF2	protein_coding	37.81	5	SPEF2	-0.384917	3.51785	-2.0685	0.0396594	0.422618	-3.83965
ENSG00000164332	UBLCP1	protein_coding	36.18	5	UBLCP1	-0.457659	5.52148	-2.0664	0.0398591	0.422618	-3.73749
ENSG00000260452	TPRKBP2	processed_pseudogene	33.68	16	TPRKBP2	0.474352	2.78835	2.0654	0.039954	0.422618	-3.86594
ENSG00000251247	ZNF345	protein_coding	39.29	19	ZNF345	-0.3569	4.45375	-2.06384	0.0401031	0.422618	-3.78346
ENSG00000105483	CARD8	protein_coding	44.39	19	CARD8	0.233879	7.91347	2.06191	0.0402887	0.422618	-3.73911
ENSG00000224950	AL390066.1	lincRNA	50.69	1	AL390066.1	0.618265	2.8868	2.06185	0.0402947	0.422618	-3.86066
ENSG00000134571	MYBPC3	protein_coding	57.91	11	MYBPC3	0.699298	1.17854	2.05992	0.0404802	0.422618	-4.04634
ENSG00000198909	MAP3K3	protein_coding	45.21	17	MAP3K3	0.510132	5.69385	2.05891	0.0405778	0.422618	-3.74368
ENSG00000176095	IP6K1	protein_coding	44.81	3	IP6K1	0.466207	4.95701	2.05888	0.0405809	0.422618	-3.75879
ENSG00000166272	WBP1L	protein_coding	46.72	10	WBP1L	0.188745	6.07539	2.05847	0.0406198	0.422618	-3.74163
ENSG00000211797	TRAV17	TR_V_gene	45.87	14	TRAV17	-0.484649	2.33376	-2.05621	0.0408387	0.422618	-3.98748
ENSG00000198015	MRPL42	protein_coding	39.33	12	MRPL42	-0.28977	6.68767	-2.05553	0.0409049	0.422618	-3.7441
ENSG00000178562	CD28	protein_coding	40	2	CD28	-0.329992	7.9353	-2.05399	0.0410558	0.422618	-3.74839
ENSG00000146223	RPL7L1	protein_coding	46.45	6	RPL7L1	-0.275524	7.18987	-2.04901	0.0415437	0.422618	-3.75267
ENSG00000163513	TGFBR2	protein_coding	40.81	3	TGFBR2	0.146922	8.97318	2.04771	0.0416721	0.422618	-3.76479
ENSG00000283378	BX088645.1	protein_coding	38.12	9	BX088645.1	0.986035	1.49186	2.04715	0.0417277	0.422618	-3.951
ENSG00000182541	LIMK2	protein_coding	47.35	22	LIMK2	0.747327	6.06599	2.04607	0.0418343	0.422618	-3.75867
ENSG00000177034	MTX3	protein_coding	37.49	5	MTX3	-0.348875	6.03213	-2.04578	0.0418634	0.422618	-3.76156
ENSG00000183044	ABAT	protein_coding	47.35	16	ABAT	0.455321	4.18086	2.04497	0.0419439	0.422618	-3.80693
ENSG00000186205	2001-03-01	protein_coding	45.28	1	2001-03-01	0.735987	4.13162	2.04422	0.0420187	0.422618	-3.80185
ENSG00000237892	KLF7-IT1	sense_intronic	42.55	2	KLF7-IT1	0.488386	3.4771	2.04358	0.0420827	0.422618	-3.84787
ENSG00000117298	ECE1	protein_coding	52.19	1	ECE1	0.566007	5.76312	2.04351	0.0420896	0.422618	-3.7632
ENSG00000064995	TAF11	protein_coding	41.49	6	TAF11	-0.366164	5.06283	-2.04309	0.0421316	0.422618	-3.78228
ENSG00000140443	IGF1R	protein_coding	44.52	15	IGF1R	0.581754	6.63893	2.04294	0.0421467	0.422618	-3.76063
ENSG00000135506	OS9	protein_coding	43.99	12	OS9	0.351982	5.86735	2.04119	0.0423216	0.422618	-3.76616
ENSG00000178904	DPY19L3	protein_coding	40.45	19	DPY19L3	0.250048	5.82421	2.04072	0.0423685	0.422618	-3.76746
ENSG00000052126	PLEKHA5	protein_coding	38.09	12	PLEKHA5	-0.365338	3.70935	-2.04009	0.0424318	0.422618	-3.85134
ENSG00000161217	PCYT1A	protein_coding	46.69	3	PCYT1A	0.306198	6.21275	2.03869	0.0425719	0.422618	-3.76728
ENSG00000129911	KLF16	protein_coding	65.43	19	KLF16	0.373443	2.78596	2.03806	0.0426361	0.422618	-3.91201
ENSG00000107341	UBE2R2	protein_coding	42.11	9	UBE2R2	0.3515	5.59507	2.0365	0.0427928	0.422618	-3.77404
ENSG00000154889	MPPE1	protein_coding	45.88	18	MPPE1	0.215038	6.52492	2.0358	0.042864	0.422618	-3.7703
ENSG00000101654	RNMT	protein_coding	39.02	18	RNMT	-0.244067	6.28446	-2.03511	0.0429344	0.422618	-3.7734
ENSG00000100600	LGMN	protein_coding	47.28	14	LGMN	0.44937	1.79247	2.03375	0.0430718	0.422618	-4.06512
ENSG00000170876	TMEM43	protein_coding	52.73	3	TMEM43	0.25178	6.33162	2.03353	0.043095	0.422618	-3.77364
ENSG00000085760	MTIF2	protein_coding	39.6	2	MTIF2	-0.359014	5.26256	-2.03336	0.0431121	0.422618	-3.78982
ENSG00000243544	RN7SL172P	misc_RNA	52.15	3	RN7SL172P	0.418281	1.71491	2.03183	0.0432675	0.422618	-4.02226
ENSG00000159314	ARHGAP27	protein_coding	54.68	17	ARHGAP27	0.472223	5.67783	2.03018	0.0434361	0.422618	-3.78204
ENSG00000168685	IL7R	protein_coding	39.18	5	IL7R	-0.354727	10.7454	-2.03014	0.0434401	0.422618	-3.80198
ENSG00000120709	FAM53C	protein_coding	48.45	5	FAM53C	0.480249	5.38281	2.0291	0.0435475	0.422618	-3.78573
ENSG00000154263	ABCA10	protein_coding	36.13	17	ABCA10	-0.397452	2.17003	-2.02841	0.0436185	0.422618	-4.00611
ENSG00000229808	AL391825.1	transcribed_processed_pseudogene	47.73	1	AL391825.1	0.451424	2.91472	2.02614	0.043852	0.422618	-3.89378
ENSG00000101624	CEP76	protein_coding	40.84	18	CEP76	-0.322484	3.95236	-2.02503	0.0439664	0.422618	-3.85473
ENSG00000250654	AC023794.3	transcribed_unprocessed_pseudogene	49.68	12	AC023794.3	-0.611778	0.723698	-2.02411	0.0440623	0.422618	-4.22382
ENSG00000128294	TPST2	protein_coding	48.48	22	TPST2	0.257021	5.73523	2.02368	0.0441064	0.422618	-3.79149
ENSG00000012779	ALOX5	protein_coding	47.73	10	ALOX5	0.471326	7.27952	2.02329	0.0441466	0.422618	-3.78911
ENSG00000237441	RGL2	protein_coding	57.12	6	RGL2	0.30714	5.5934	2.02308	0.0441687	0.422618	-3.79271
ENSG00000163655	GMPS	protein_coding	38.88	3	GMPS	-0.255161	6.20131	-2.02239	0.0442403	0.422618	-3.79055
ENSG00000124126	PREX1	protein_coding	50.46	20	PREX1	0.540261	7.67269	2.02166	0.044316	0.422618	-3.79252
ENSG00000213918	DNASE1	protein_coding	49.35	16	DNASE1	0.229303	6.7162	2.02036	0.0444519	0.422618	-3.79104
ENSG00000259671	MTCYBP23	processed_pseudogene	38.84	15	MTCYBP23	1.1672	0.528186	2.01972	0.0445186	0.422618	-4.15659
ENSG00000183621	ZNF438	protein_coding	39.39	10	ZNF438	0.474283	4.44255	2.01954	0.0445377	0.422618	-3.81633
ENSG00000147316	MCPH1	protein_coding	42.19	8	MCPH1	-0.189736	6.2005	-2.01931	0.0445623	0.422618	-3.79486
ENSG00000188786	MTF1	protein_coding	43.61	1	MTF1	0.447209	5.24107	2.01816	0.0446829	0.422618	-3.80314
ENSG00000142186	SCYL1	protein_coding	57.59	11	SCYL1	0.299692	4.28294	2.01706	0.0447976	0.422618	-3.83725
ENSG00000169231	THBS3	protein_coding	55.3	1	THBS3	0.346428	3.68433	2.01697	0.0448073	0.422618	-3.86266
ENSG00000170509	HSD17B13	protein_coding	39.2	4	HSD17B13	0.595744	0.621955	2.01663	0.0448427	0.422618	-4.18599
ENSG00000129450	SIGLEC9	protein_coding	47.77	19	SIGLEC9	0.702286	4.52314	2.01566	0.0449451	0.422618	-3.81869
ENSG00000197961	ZNF121	protein_coding	41.98	19	ZNF121	-0.321719	7.15982	-2.01515	0.0449992	0.422618	-3.79795
ENSG00000112144	ICK	protein_coding	40.86	6	ICK	-0.195802	5.59452	-2.01497	0.0450186	0.422618	-3.80723
ENSG00000068650	ATP11A	protein_coding	50.33	13	ATP11A	0.576318	6.53239	2.0145	0.0450678	0.422618	-3.79874
ENSG00000259548	AC021483.1	lincRNA	46.83	15	AC021483.1	0.901135	0.567396	2.01382	0.0451399	0.422618	-4.19771
ENSG00000137054	POLR1E	protein_coding	46.29	9	POLR1E	-0.270414	4.67639	-2.01362	0.0451613	0.422618	-3.83445
ENSG00000133116	KL	protein_coding	40.43	13	KL	0.763592	0.189075	2.01359	0.0451645	0.422618	-4.20948
ENSG00000145907	G3BP1	protein_coding	39.44	5	G3BP1	-0.17411	8.48309	-2.01252	0.0452775	0.422618	-3.80673
ENSG00000134516	DOCK2	protein_coding	43.39	5	DOCK2	0.392883	9.20795	2.01249	0.0452811	0.422618	-3.81247
ENSG00000273247	AC097376.2	antisense_RNA	41.5	4	AC097376.2	0.241657	4.90067	2.01102	0.0454369	0.422618	-3.82087
ENSG00000231721	LINC-PINT	antisense_RNA	41.63	7	LINC-PINT	0.278438	7.01881	2.01072	0.0454685	0.422618	-3.8036
ENSG00000138678	GPAT3	protein_coding	40.09	4	GPAT3	0.617192	4.54944	2.00988	0.0455586	0.422618	-3.8278
ENSG00000135636	DYSF	protein_coding	49.64	2	DYSF	1.10129	5.52576	2.00987	0.0455594	0.422618	-3.81053
ENSG00000040275	SPDL1	protein_coding	37.28	5	SPDL1	-0.449798	4.00334	-2.00891	0.0456617	0.422618	-3.87227
ENSG00000267519	AC020916.1	lincRNA	55.64	19	AC020916.1	0.483271	3.14279	2.00877	0.045677	0.422618	-3.90009
ENSG00000173327	MAP3K11	protein_coding	57.13	11	MAP3K11	0.437761	5.07576	2.00656	0.0459133	0.422618	-3.8222
ENSG00000162551	ALPL	protein_coding	51.63	1	ALPL	1.0575	3.88587	2.00655	0.045915	0.422618	-3.84723
ENSG00000007341	ST7L	protein_coding	39.05	1	ST7L	-0.181525	4.46255	-2.00649	0.0459206	0.422618	-3.84735
ENSG00000100364	KIAA0930	protein_coding	54.22	22	KIAA0930	0.58532	4.52622	2.00542	0.0460361	0.422618	-3.83879
ENSG00000152763	WDR78	protein_coding	36.44	1	WDR78	-0.615397	2.78829	-2.00509	0.0460719	0.422618	-3.95646
ENSG00000186687	LYRM7	protein_coding	38.11	5	LYRM7	-0.450868	6.1362	-2.00488	0.0460938	0.422618	-3.81466
ENSG00000197818	SLC9A8	protein_coding	45.56	20	SLC9A8	0.49088	4.79136	2.00451	0.0461345	0.422618	-3.8309
ENSG00000117115	PADI2	protein_coding	51.75	1	PADI2	0.997381	4.45267	2.00441	0.0461445	0.422618	-3.83539
ENSG00000140382	HMG20A	protein_coding	38.22	15	HMG20A	-0.15568	6.20011	-2.00305	0.0462919	0.422618	-3.81622
ENSG00000121892	PDS5A	protein_coding	40.35	4	PDS5A	-0.206729	8.12817	-2.00289	0.0463092	0.422618	-3.81755
ENSG00000198298	ZNF485	protein_coding	40.92	10	ZNF485	-0.436531	3.11398	-2.00256	0.0463443	0.422618	-3.94266
ENSG00000269821	KCNQ1OT1	antisense_RNA	43.72	11	KCNQ1OT1	0.321699	5.86728	2.00158	0.0464508	0.422618	-3.8184
ENSG00000114302	PRKAR2A	protein_coding	43.41	3	PRKAR2A	0.153814	5.77583	2.00158	0.0464511	0.422618	-3.81978
ENSG00000103005	USB1	protein_coding	49.63	16	USB1	0.536283	4.11713	1.99936	0.0466921	0.422618	-3.85436
ENSG00000117174	ZNHIT6	protein_coding	36.46	1	ZNHIT6	-0.274859	5.51433	-1.99913	0.0467174	0.422618	-3.82939
ENSG00000119004	CYP20A1	protein_coding	42.38	2	CYP20A1	-0.172074	5.62999	-1.99858	0.0467775	0.422618	-3.8273
ENSG00000108961	RANGRF	protein_coding	59.59	17	RANGRF	-0.320365	4.01027	-1.99807	0.046833	0.422618	-3.88263
ENSG00000112365	ZBTB24	protein_coding	43.86	6	ZBTB24	-0.162102	6.34366	-1.9978	0.0468616	0.422618	-3.82227
ENSG00000162511	LAPTM5	protein_coding	52.62	1	LAPTM5	0.36349	8.42211	1.99552	0.0471114	0.422618	-3.82965
ENSG00000111196	MAGOHB	protein_coding	36.42	12	MAGOHB	-0.418574	4.72677	-1.99477	0.0471936	0.422618	-3.85423
ENSG00000178404	CEP295NL	protein_coding	53.83	17	CEP295NL	1.12909	1.78556	1.99397	0.0472823	0.422618	-4.02079
ENSG00000240954	RPL4P1	processed_pseudogene	46.64	14	RPL4P1	-0.745857	1.36171	-1.99384	0.0472968	0.422618	-4.15908
ENSG00000233013	FAM157B	transcribed_unprocessed_pseudogene	43.82	9	FAM157B	1.01833	1.9146	1.99381	0.0472998	0.422618	-4.00945
ENSG00000083457	ITGAE	protein_coding	50.88	17	ITGAE	-0.257848	4.10904	-1.99362	0.0473203	0.422618	-3.87865
ENSG00000088298	EDEM2	protein_coding	45.82	20	EDEM2	0.222007	5.53487	1.99341	0.0473434	0.422618	-3.83201
ENSG00000060971	ACAA1	protein_coding	51.46	3	ACAA1	0.221048	6.06999	1.99283	0.0474075	0.422618	-3.8289
ENSG00000142655	PEX14	protein_coding	45.03	1	PEX14	0.488055	2.55281	1.99174	0.0475283	0.422618	-4.00019
ENSG00000007944	MYLIP	protein_coding	40.19	6	MYLIP	0.195521	6.88825	1.99171	0.0475318	0.422618	-3.82866
ENSG00000123815	COQ8B	protein_coding	52.66	19	COQ8B	0.268014	3.83306	1.99116	0.0475921	0.422618	-3.89106
ENSG00000141279	NPEPPS	protein_coding	41.25	17	NPEPPS	0.191139	6.94217	1.98841	0.0478979	0.422618	-3.83306
ENSG00000134283	PPHLN1	protein_coding	39.77	12	PPHLN1	-0.14221	6.84625	-1.98805	0.0479379	0.422618	-3.83361
ENSG00000265531	FCGR1CP	unprocessed_pseudogene	41.82	1	FCGR1CP	0.87008	1.80222	1.98653	0.0481064	0.422618	-4.00139
ENSG00000142185	TRPM2	protein_coding	54.13	21	TRPM2	0.673732	2.3776	1.98593	0.0481737	0.422618	-3.99563
ENSG00000204936	CD177	protein_coding	56.11	19	CD177	2.0234	1.6094	1.98589	0.0481787	0.422618	-4.08159
ENSG00000184014	DENND5A	protein_coding	43.01	11	DENND5A	0.406562	7.40117	1.98492	0.0482866	0.422618	-3.83925
ENSG00000113068	PFDN1	protein_coding	40.78	5	PFDN1	-0.266186	3.4229	-1.98414	0.0483742	0.422618	-3.93218
ENSG00000124641	MED20	protein_coding	46.57	6	MED20	-0.185545	4.18856	-1.9841	0.0483795	0.422618	-3.88346
ENSG00000105352	CEACAM4	protein_coding	54.13	19	CEACAM4	0.686362	3.31044	1.98282	0.0485233	0.422618	-3.90765
ENSG00000124766	SOX4	protein_coding	50.73	6	SOX4	-0.412609	4.65592	-1.98266	0.0485406	0.422618	-3.87295
ENSG00000120733	KDM3B	protein_coding	43.18	5	KDM3B	0.417598	6.76152	1.98264	0.0485425	0.422618	-3.84054
ENSG00000144802	NFKBIZ	protein_coding	40.23	3	NFKBIZ	0.250854	7.2459	1.9798	0.0488634	0.422618	-3.84544
ENSG00000083168	KAT6A	protein_coding	38.89	8	KAT6A	0.287758	8.40702	1.97911	0.0489418	0.422618	-3.85071
ENSG00000149474	KAT14	protein_coding	42.25	20	KAT14	-0.183834	4.87178	-1.97891	0.0489649	0.422618	-3.86862
ENSG00000070371	CLTCL1	protein_coding	46.41	22	CLTCL1	0.63104	2.46248	1.97875	0.0489825	0.422618	-3.99487
ENSG00000168610	STAT3	protein_coding	45.02	17	STAT3	0.578016	7.11118	1.97856	0.0490038	0.422618	-3.8467
ENSG00000107651	SEC23IP	protein_coding	40.11	10	SEC23IP	-0.150862	5.77934	-1.97813	0.049053	0.422618	-3.85163
ENSG00000156711	MAPK13	protein_coding	53.28	6	MAPK13	0.442824	4.43108	1.97802	0.0490653	0.422618	-3.88034
ENSG00000196693	ZNF33B	protein_coding	40.2	10	ZNF33B	-0.350961	6.72155	-1.97443	0.0494739	0.422618	-3.85179
ENSG00000162521	RBBP4	protein_coding	42.94	1	RBBP4	-0.131711	7.57535	-1.97425	0.0494949	0.422618	-3.85254
ENSG00000084731	KIF3C	protein_coding	48.25	2	KIF3C	0.631784	2.06505	1.9737	0.0495581	0.422618	-4.02848
ENSG00000123643	SLC36A1	protein_coding	42.72	5	SLC36A1	0.546767	4.7362	1.97322	0.0496133	0.422618	-3.87059
ENSG00000109065	NAT9	protein_coding	54.06	17	NAT9	-0.214253	4.5207	-1.97313	0.0496237	0.422618	-3.88693
ENSG00000224959	AC017002.1	lincRNA	48.66	2	AC017002.1	0.762897	0.8501	1.97302	0.0496363	0.422618	-4.15427
ENSG00000078319	PMS2P1	unprocessed_pseudogene	44.3	7	PMS2P1	-0.23884	3.73527	-1.97214	0.0497364	0.422618	-3.9266
ENSG00000272398	CD24	protein_coding	50.84	6	CD24	-0.489779	6.29276	-1.97167	0.0497904	0.422618	-3.8558
ENSG00000131873	CHSY1	protein_coding	43.36	15	CHSY1	0.389434	5.85663	1.97085	0.049885	0.422618	-3.85793
ENSG00000151651	ADAM8	protein_coding	63.75	10	ADAM8	0.557841	6.25829	1.97062	0.0499117	0.422618	-3.8569
ENSG00000211818	TRAV39	TR_V_gene	48	14	TRAV39	-0.644424	0.505848	-1.97031	0.049947	0.422618	-4.26096
ENSG00000282508	LINC01002	processed_transcript	46.85	19	LINC01002	1.08543	-0.538413	1.96973	0.0500146	0.422618	-4.32347
ENSG00000129480	DTD2	protein_coding	38.52	14	DTD2	-0.350295	3.97178	-1.96962	0.0500274	0.422618	-3.91554
ENSG00000181035	SLC25A42	protein_coding	52.59	19	SLC25A42	0.381802	3.3318	1.96951	0.0500397	0.422618	-3.96022
ENSG00000159592	GPBP1L1	protein_coding	41.19	1	GPBP1L1	0.145898	7.14305	1.96918	0.0500775	0.422618	-3.85832
ENSG00000109466	KLHL2	protein_coding	38.15	4	KLHL2	0.334752	6.59301	1.96907	0.0500902	0.422618	-3.85879
ENSG00000237298	TTN-AS1	antisense_RNA	37.97	2	TTN-AS1	0.296917	7.20299	1.96742	0.0502811	0.422618	-3.8608
ENSG00000203644	AC083799.1	sense_intronic	33.96	3	AC083799.1	-0.4659	3.70931	-1.96719	0.0503077	0.422618	-3.91625
ENSG00000111716	LDHB	protein_coding	38.01	12	LDHB	-0.48663	8.78361	-1.96718	0.0503091	0.422618	-3.86639
ENSG00000125538	IL1B	protein_coding	45.41	2	IL1B	0.69162	4.5125	1.96718	0.0503095	0.422618	-3.88057
ENSG00000183255	PTTG1IP	protein_coding	51	21	PTTG1IP	0.223745	7.05758	1.96545	0.0505104	0.422618	-3.8634
ENSG00000188315	C3orf62	protein_coding	48.07	3	C3orf62	0.355664	4.53026	1.96444	0.0506282	0.422618	-3.88444
ENSG00000132694	ARHGEF11	protein_coding	44.51	1	ARHGEF11	0.572335	4.70912	1.96403	0.0506756	0.422618	-3.8817
ENSG00000159131	GART	protein_coding	41.63	21	GART	-0.136813	6.31711	-1.96317	0.0507766	0.422618	-3.86737
ENSG00000203880	PCMTD2	protein_coding	45.7	20	PCMTD2	-0.254006	7.90264	-1.96232	0.0508756	0.422618	-3.86897
ENSG00000247828	TMEM161B-AS1	antisense_RNA	37.29	5	TMEM161B-AS1	-0.290366	5.61854	-1.96159	0.0509613	0.422618	-3.87575
ENSG00000042832	TG	protein_coding	45.9	8	TG	0.641059	2.81947	1.95801	0.0513822	0.422618	-3.97982
ENSG00000077984	CST7	protein_coding	56.46	20	CST7	0.747623	2.89137	1.95784	0.0514023	0.422618	-3.95167
ENSG00000150636	CCDC102B	protein_coding	35.05	18	CCDC102B	-0.497837	2.84005	-1.95574	0.0516508	0.422618	-4.0087
ENSG00000120699	EXOSC8	protein_coding	40.36	13	EXOSC8	-0.453879	5.39919	-1.95558	0.0516695	0.422618	-3.88665
ENSG00000004660	CAMKK1	protein_coding	57.17	17	CAMKK1	0.495075	2.34596	1.95521	0.0517141	0.422618	-4.01787
ENSG00000100330	MTMR3	protein_coding	40.65	22	MTMR3	0.500338	7.05205	1.95458	0.0517885	0.422618	-3.87747
ENSG00000257923	CUX1	protein_coding	48.61	7	CUX1	0.531746	5.72871	1.95345	0.0519229	0.422618	-3.88203
ENSG00000259448	LINC02352	lincRNA	49.05	15	LINC02352	0.397773	1.69585	1.95321	0.0519518	0.422618	-4.08923
ENSG00000266421	MIR4451	miRNA	51.52	4	MIR4451	0.656248	0.807216	1.95298	0.0519792	0.422618	-4.20975
ENSG00000161533	ACOX1	protein_coding	44.33	17	ACOX1	0.389596	6.96306	1.95269	0.0520137	0.422618	-3.88007
ENSG00000113456	RAD1	protein_coding	40.32	5	RAD1	-0.2831	5.24882	-1.94948	0.0523984	0.422618	-3.89565
ENSG00000015171	ZMYND11	protein_coding	37.8	10	ZMYND11	-0.292243	6.47975	-1.94728	0.0526629	0.422618	-3.88728
ENSG00000277715	AC079174.2	antisense_RNA	47.58	12	AC079174.2	0.509035	0.561367	1.94699	0.0526969	0.422618	-4.23607
ENSG00000054793	ATP9A	protein_coding	46.69	20	ATP9A	0.704912	3.20392	1.94629	0.0527814	0.422618	-3.9544
ENSG00000167552	TUBA1A	protein_coding	48.62	12	TUBA1A	0.39332	7.30873	1.94596	0.0528218	0.422618	-3.89016
ENSG00000136824	SMC2	protein_coding	35.98	9	SMC2	-0.490122	5.25911	-1.9449	0.0529498	0.422618	-3.90216
ENSG00000140043	PTGR2	protein_coding	42.1	14	PTGR2	-0.374914	2.24549	-1.94406	0.0530513	0.422618	-4.07035
ENSG00000148297	MED22	protein_coding	56.94	9	MED22	0.238725	5.35287	1.94405	0.0530534	0.422618	-3.89864
ENSG00000092931	MFSD11	protein_coding	44.16	17	MFSD11	0.157315	4.61574	1.94211	0.0532884	0.422618	-3.91541
ENSG00000160055	TMEM234	protein_coding	51.46	1	TMEM234	0.418544	3.03888	1.94204	0.0532972	0.422618	-3.98602
ENSG00000213722	DDAH2	protein_coding	59.86	6	DDAH2	0.300342	4.48781	1.94198	0.0533042	0.422618	-3.91429
ENSG00000128594	LRRC4	protein_coding	56.07	7	LRRC4	0.685013	3.6863	1.94191	0.0533133	0.422618	-3.93519
ENSG00000072952	MRVI1	protein_coding	45.65	11	MRVI1	0.714044	4.77193	1.94187	0.0533184	0.422618	-3.90406
ENSG00000060688	SNRNP40	protein_coding	42.01	1	SNRNP40	-0.227406	6.00054	-1.94151	0.0533619	0.422618	-3.89704
ENSG00000088682	COQ9	protein_coding	45.83	16	COQ9	0.154413	4.67739	1.94024	0.053517	0.422618	-3.91984
ENSG00000084463	WBP11	protein_coding	37.17	12	WBP11	-0.284672	4.4594	-1.93974	0.0535775	0.422618	-3.92794
ENSG00000143119	CD53	protein_coding	39.23	1	CD53	0.162646	9.08881	1.93971	0.0535817	0.422618	-3.90409
ENSG00000125910	S1PR4	protein_coding	62.76	19	S1PR4	0.239635	6.06511	1.93865	0.053711	0.422618	-3.8989
ENSG00000181016	LSMEM1	protein_coding	40.22	7	LSMEM1	0.451258	2.90249	1.93839	0.0537433	0.422618	-3.97737
ENSG00000179967	PPP1R14BP3	processed_pseudogene	65.17	4	PPP1R14BP3	0.408626	1.61171	1.93813	0.0537751	0.422618	-4.10513
ENSG00000186431	FCAR	protein_coding	47.88	19	FCAR	0.756614	4.26294	1.9381	0.0537784	0.422618	-3.91965
ENSG00000078369	GNB1	protein_coding	46.7	1	GNB1	0.285493	7.0388	1.93722	0.0538867	0.422618	-3.89944
ENSG00000132952	USPL1	protein_coding	38.94	13	USPL1	-0.274868	6.30027	-1.93652	0.053973	0.422618	-3.90167
ENSG00000167747	C19orf48	protein_coding	54.79	19	C19orf48	-0.281275	4.2854	-1.93616	0.0540172	0.422618	-3.93906
ENSG00000173120	KDM2A	protein_coding	42.99	11	KDM2A	0.373759	7.34399	1.93539	0.0541117	0.422618	-3.90228
ENSG00000137877	SPTBN5	protein_coding	59.31	15	SPTBN5	0.671216	1.25798	1.93459	0.0542103	0.422618	-4.20462
ENSG00000134905	CARS2	protein_coding	48.05	13	CARS2	0.209767	6.72854	1.93389	0.054297	0.422618	-3.90358
ENSG00000113810	SMC4	protein_coding	36.23	3	SMC4	-0.547736	7.60173	-1.93317	0.054386	0.422618	-3.90544
ENSG00000173597	SULT1B1	protein_coding	37.28	4	SULT1B1	0.355727	7.26051	1.93201	0.0545304	0.422618	-3.90772
ENSG00000138614	INTS14	protein_coding	40.67	15	INTS14	-0.151382	5.31824	-1.93175	0.0545622	0.422618	-3.91655
ENSG00000258733	LINC02328	lincRNA	36.09	14	LINC02328	-0.349887	3.10778	-1.93118	0.0546338	0.422618	-4.00385
ENSG00000105656	ELL	protein_coding	55.52	19	ELL	0.471683	3.88304	1.93113	0.0546395	0.422618	-3.94678
ENSG00000184860	SDR42E1	protein_coding	44.28	16	SDR42E1	-0.261667	4.70618	-1.93067	0.0546964	0.422618	-3.93225
ENSG00000160410	SHKBP1	protein_coding	53.53	19	SHKBP1	0.472829	5.15513	1.92981	0.0548042	0.422618	-3.91593
ENSG00000179195	ZNF664	protein_coding	44.11	12	ZNF664	-0.158374	6.03253	-1.92946	0.0548475	0.422618	-3.91195
ENSG00000204634	TBC1D8	protein_coding	44.32	2	TBC1D8	0.564881	4.08036	1.92724	0.0551245	0.422618	-3.93737
ENSG00000132359	RAP1GAP2	protein_coding	51.49	17	RAP1GAP2	0.683167	4.94004	1.92566	0.0553232	0.422618	-3.92469
ENSG00000143570	SLC39A1	protein_coding	52.3	1	SLC39A1	0.249267	4.83194	1.925	0.055406	0.422618	-3.92731
ENSG00000110944	IL23A	protein_coding	49.11	12	IL23A	-0.537906	3.15558	-1.92441	0.05548	0.422618	-4.0205
ENSG00000181827	RFX7	protein_coding	37.13	15	RFX7	-0.363261	6.68989	-1.92398	0.0555348	0.422618	-3.91664
ENSG00000072110	ACTN1	protein_coding	50.81	14	ACTN1	0.536505	6.42449	1.92379	0.0555584	0.422618	-3.91671
ENSG00000183137	CEP57L1	protein_coding	36.59	6	CEP57L1	-0.484991	4.25721	-1.92315	0.0556398	0.422618	-3.95365
ENSG00000198933	TBKBP1	protein_coding	58.66	17	TBKBP1	0.633679	1.47548	1.92129	0.0558743	0.422618	-4.13061
ENSG00000173611	SCAI	protein_coding	40.94	9	SCAI	-0.290976	6.25973	-1.92121	0.0558847	0.422618	-3.92168
ENSG00000103507	BCKDK	protein_coding	57.82	16	BCKDK	0.346615	3.43001	1.92048	0.0559777	0.422618	-3.98206
ENSG00000135679	MDM2	protein_coding	39.81	12	MDM2	-0.225011	7.62701	-1.9198	0.056064	0.422618	-3.92285
ENSG00000101384	JAG1	protein_coding	47.52	20	JAG1	0.491768	2.04676	1.91947	0.0561059	0.422618	-4.07383
ENSG00000119681	LTBP2	protein_coding	51.68	14	LTBP2	0.7808	1.1989	1.91911	0.0561517	0.422618	-4.16859
ENSG00000141551	CSNK1D	protein_coding	55.31	17	CSNK1D	0.464309	5.64945	1.91861	0.0562149	0.422618	-3.92661
ENSG00000111321	LTBR	protein_coding	53.53	12	LTBR	0.576066	2.86344	1.91803	0.0562888	0.422618	-4.00259
ENSG00000105851	PIK3CG	protein_coding	39.39	7	PIK3CG	0.205023	7.21624	1.91682	0.0564437	0.422618	-3.92573
ENSG00000266967	AARSD1	protein_coding	48.21	17	AARSD1	-0.49338	0.853723	-1.91654	0.0564792	0.422618	-4.26161
ENSG00000175582	RAB6A	protein_coding	41.4	11	RAB6A	-0.222647	6.63207	-1.91582	0.0565704	0.422618	-3.92664
ENSG00000170264	FAM161A	protein_coding	41.32	2	FAM161A	-0.515094	1.25138	-1.91568	0.0565891	0.422618	-4.2067
ENSG00000185896	LAMP1	protein_coding	50.64	13	LAMP1	0.280452	6.02373	1.91534	0.0566329	0.422618	-3.92882
ENSG00000113742	CPEB4	protein_coding	37.31	5	CPEB4	0.339536	7.20206	1.91381	0.0568291	0.422618	-3.93016
ENSG00000117632	STMN1	protein_coding	48.24	1	STMN1	-0.40751	5.9453	-1.91343	0.0568781	0.422618	-3.93341
ENSG00000136111	TBC1D4	protein_coding	38.08	13	TBC1D4	-0.433036	7.53795	-1.91323	0.0569039	0.422618	-3.93062
ENSG00000157303	SUSD3	protein_coding	52.27	9	SUSD3	-0.23537	5.35268	-1.9132	0.0569067	0.422618	-3.94053
ENSG00000163596	ICA1L	protein_coding	39.94	2	ICA1L	-0.3687	2.98936	-1.91311	0.056919	0.422618	-4.03761
ENSG00000137494	ANKRD42	protein_coding	39.11	11	ANKRD42	-0.222748	3.32223	-1.9129	0.0569455	0.422618	-3.99851
ENSG00000174705	SH3PXD2B	protein_coding	48.3	5	SH3PXD2B	0.994556	-0.646093	1.91121	0.0571641	0.422618	-4.34975
ENSG00000105968	H2AFV	protein_coding	41.41	7	H2AFV	-0.140415	6.74164	-1.9111	0.0571775	0.422618	-3.93271
ENSG00000127663	KDM4B	protein_coding	57.26	19	KDM4B	0.437022	5.77918	1.90977	0.0573496	0.422618	-3.9368
ENSG00000197712	FAM114A1	protein_coding	42.57	4	FAM114A1	0.589227	0.692664	1.90964	0.0573664	0.422618	-4.22806
ENSG00000171608	PIK3CD	protein_coding	51.33	1	PIK3CD	0.461918	7.1972	1.90963	0.0573683	0.422618	-3.93478
ENSG00000101391	CDK5RAP1	protein_coding	44.4	20	CDK5RAP1	0.140374	5.36711	1.90893	0.0574583	0.422618	-3.94416
ENSG00000112242	E2F3	protein_coding	42.72	6	E2F3	0.245999	4.82671	1.9087	0.0574882	0.422618	-3.94825
ENSG00000139668	WDFY2	protein_coding	39.68	13	WDFY2	0.291973	7.77356	1.90744	0.0576517	0.422618	-3.9389
ENSG00000160255	ITGB2	protein_coding	57.45	21	ITGB2	0.405695	8.82458	1.90739	0.0576585	0.422618	-3.94341
ENSG00000136628	EPRS	protein_coding	38.15	1	EPRS	-0.291768	7.21156	-1.90716	0.057688	0.422618	-3.93778
ENSG00000122359	ANXA11	protein_coding	50.39	10	ANXA11	0.483633	7.02312	1.90599	0.0578411	0.422618	-3.93912
ENSG00000232450	AL133517.1	transcribed_processed_pseudogene	54.14	1	AL133517.1	0.578653	0.633203	1.90439	0.0580503	0.422618	-4.23442
ENSG00000125734	GPR108	protein_coding	60.38	19	GPR108	0.251431	4.3275	1.90413	0.0580833	0.422618	-3.96577
ENSG00000174885	NLRP6	protein_coding	63.52	11	NLRP6	0.47602	3.14919	1.90304	0.0582269	0.422618	-4.00523
ENSG00000140199	SLC12A6	protein_coding	39.55	15	SLC12A6	0.329647	8.16169	1.90284	0.0582529	0.422618	-3.94631
ENSG00000099622	CIRBP	protein_coding	62.55	19	CIRBP	-0.184544	7.83277	-1.9024	0.058311	0.422618	-3.94476
ENSG00000187037	GPR141	protein_coding	38.45	7	GPR141	0.92161	3.93544	1.90123	0.0584644	0.422618	-3.9727
ENSG00000138433	CIR1	protein_coding	37.69	2	CIR1	-0.333304	5.55765	-1.90115	0.058475	0.422618	-3.94845
ENSG00000167470	MIDN	protein_coding	65.97	19	MIDN	0.492465	3.87618	1.90115	0.0584751	0.422618	-3.97702
ENSG00000134453	RBM17	protein_coding	41.27	10	RBM17	-0.138467	6.39875	-1.89976	0.0586587	0.422618	-3.94763
ENSG00000176928	GCNT4	protein_coding	35.97	5	GCNT4	-0.491921	6.20469	-1.89975	0.0586592	0.422618	-3.94896
ENSG00000228485	GRK5-IT1	sense_intronic	39.16	10	GRK5-IT1	0.549259	2.0646	1.89964	0.0586741	0.422618	-4.12302
ENSG00000100647	SUSD6	protein_coding	44.82	14	SUSD6	0.585879	5.03724	1.8995	0.0586925	0.422618	-3.95472
ENSG00000137642	SORL1	protein_coding	43.56	11	SORL1	0.575807	10.4683	1.89906	0.0587504	0.422618	-3.965
ENSG00000109320	NFKB1	protein_coding	37.86	4	NFKB1	0.292096	7.17637	1.89833	0.0588469	0.422618	-3.94887
ENSG00000118922	KLF12	protein_coding	37.64	13	KLF12	-0.253451	8.19196	-1.89816	0.058869	0.422618	-3.95105
ENSG00000075426	FOSL2	protein_coding	51.8	2	FOSL2	0.765825	5.71645	1.89597	0.05916	0.422618	-3.95341
ENSG00000157800	SLC37A3	protein_coding	45.22	7	SLC37A3	0.352444	5.77985	1.89529	0.0592508	0.422618	-3.95393
ENSG00000104907	TRMT1	protein_coding	53.66	19	TRMT1	-0.285561	5.0187	-1.89416	0.0594005	0.422618	-3.96735
ENSG00000171700	RGS19	protein_coding	63.53	20	RGS19	0.297694	4.99941	1.89349	0.0594901	0.422618	-3.96285
ENSG00000131437	KIF3A	protein_coding	36.68	5	KIF3A	-0.326807	4.62097	-1.89237	0.0596399	0.422618	-3.97892
ENSG00000108528	SLC25A11	protein_coding	58.68	17	SLC25A11	0.183507	4.64513	1.89197	0.0596934	0.422618	-3.97393
ENSG00000110934	BIN2	protein_coding	44.59	12	BIN2	0.151521	7.87422	1.89114	0.0598041	0.422618	-3.95949
ENSG00000144736	SHQ1	protein_coding	39.56	3	SHQ1	-0.236569	5.03444	-1.89072	0.0598616	0.422618	-3.97056
ENSG00000261229	AC021483.2	lincRNA	40.63	15	AC021483.2	0.49833	2.09035	1.88902	0.0600897	0.422618	-4.09734
ENSG00000114491	UMPS	protein_coding	42.81	3	UMPS	-0.199497	5.3282	-1.88754	0.0602888	0.422618	-3.97008
ENSG00000119682	AREL1	protein_coding	42.31	14	AREL1	0.301088	6.85635	1.88713	0.0603449	0.422618	-3.96271
ENSG00000271918	AC034236.2	antisense_RNA	52.67	5	AC034236.2	-0.356254	1.81968	-1.88673	0.0603981	0.422618	-4.16154
ENSG00000133687	TMTC1	protein_coding	39.27	12	TMTC1	1.31067	0.064507	1.88637	0.0604467	0.422618	-4.30176
ENSG00000168769	TET2	protein_coding	36.29	4	TET2	0.364463	8.32918	1.88608	0.060487	0.422618	-3.96811
ENSG00000188026	RILPL1	protein_coding	50.55	12	RILPL1	0.553302	1.55165	1.88422	0.060739	0.422618	-4.14883
ENSG00000172292	CERS6	protein_coding	39.32	2	CERS6	-0.172213	6.71006	-1.88328	0.060867	0.422618	-3.96764
ENSG00000088205	DDX18	protein_coding	39.26	2	DDX18	-0.268377	7.21419	-1.88176	0.061073	0.422618	-3.96953
ENSG00000171103	TRMT61B	protein_coding	41.37	2	TRMT61B	-0.355622	4.49036	-1.88112	0.0611605	0.422618	-3.99492
ENSG00000272155	AC055822.1	antisense_RNA	39.55	8	AC055822.1	-0.373048	3.72683	-1.88103	0.0611737	0.422618	-4.02364
ENSG00000189007	ADAT2	protein_coding	38.36	6	ADAT2	-0.234221	5.24137	-1.8805	0.0612457	0.422618	-3.98093
ENSG00000176624	MEX3C	protein_coding	41.02	18	MEX3C	-0.327152	6.9599	-1.88013	0.0612964	0.422618	-3.97149
ENSG00000188483	IER5L	protein_coding	64.99	9	IER5L	0.460703	1.347	1.87858	0.0615094	0.422618	-4.16925
ENSG00000067082	KLF6	protein_coding	48.08	10	KLF6	0.246578	7.92975	1.87809	0.0615759	0.422618	-3.97614
ENSG00000211752	TRBV27	TR_V_gene	51.36	7	TRBV27	-0.453748	1.85802	-1.87721	0.0616967	0.422618	-4.16699
ENSG00000104918	RETN	protein_coding	62.93	19	RETN	0.647627	1.8624	1.87668	0.0617701	0.422618	-4.11159
ENSG00000270133	AC025766.1	sense_intronic	36.21	5	AC025766.1	0.467387	0.803682	1.87617	0.0618404	0.422618	-4.22699
ENSG00000111906	HDDC2	protein_coding	40.11	6	HDDC2	-0.346751	5.35256	-1.87598	0.061867	0.422618	-3.98426
ENSG00000165801	ARHGEF40	protein_coding	53.84	14	ARHGEF40	0.702226	4.38765	1.87421	0.0621105	0.422618	-3.99114
ENSG00000154473	BUB3	protein_coding	39.33	10	BUB3	-0.24054	7.2355	-1.87408	0.0621294	0.422618	-3.97911
ENSG00000169857	AVEN	protein_coding	39.85	15	AVEN	-0.231912	2.94309	-1.87378	0.0621708	0.422618	-4.06798
ENSG00000070081	NUCB2	protein_coding	41.44	11	NUCB2	-0.360625	6.39425	-1.87176	0.0624507	0.422618	-3.98294
ENSG00000156639	ZFAND3	protein_coding	39.23	6	ZFAND3	0.474154	5.43272	1.87172	0.0624559	0.422618	-3.9856
ENSG00000115594	IL1R1	protein_coding	41.38	2	IL1R1	0.782117	3.23214	1.87005	0.0626896	0.422618	-4.02815
ENSG00000071127	WDR1	protein_coding	54.98	4	WDR1	0.279407	7.6512	1.86805	0.0629682	0.422618	-3.98722
ENSG00000174227	PIGG	protein_coding	49.98	4	PIGG	0.24504	6.32646	1.86761	0.0630301	0.422618	-3.98775
ENSG00000068796	KIF2A	protein_coding	38.86	5	KIF2A	-0.307269	7.46553	-1.8669	0.0631299	0.422618	-3.98822
ENSG00000131759	RARA	protein_coding	56.99	17	RARA	0.628091	4.07116	1.86674	0.0631518	0.422618	-4.00948
ENSG00000136305	CIDEB	protein_coding	54.84	14	CIDEB	0.388529	3.0496	1.86645	0.0631924	0.422618	-4.0556
ENSG00000110619	CARS	protein_coding	52.02	11	CARS	0.227078	5.84075	1.86613	0.0632379	0.422618	-3.99028
ENSG00000148356	LRSAM1	protein_coding	51.44	9	LRSAM1	0.413526	3.54182	1.86612	0.0632387	0.422618	-4.03724
ENSG00000068885	IFT80	protein_coding	36.52	3	IFT80	-0.478078	5.42642	-1.86446	0.0634729	0.422618	-3.99725
ENSG00000107581	EIF3A	protein_coding	41.68	10	EIF3A	-0.166872	8.09052	-1.86419	0.0635101	0.422618	-3.99273
ENSG00000002834	LASP1	protein_coding	53.69	17	LASP1	0.413385	6.23259	1.86363	0.0635895	0.422618	-3.99231
ENSG00000144579	CTDSP1	protein_coding	63.19	2	CTDSP1	0.314053	4.89956	1.86326	0.0636412	0.422618	-4.00251
ENSG00000111269	CREBL2	protein_coding	40.66	12	CREBL2	-0.26919	6.60926	-1.86307	0.0636689	0.422618	-3.99277
ENSG00000250138	AC139495.3	unprocessed_pseudogene	60.38	5	AC139495.3	1.38349	-0.863259	1.86281	0.0637047	0.422618	-4.38665
ENSG00000063046	EIF4B	protein_coding	42.8	12	EIF4B	-0.269956	9.34795	-1.86191	0.0638324	0.422618	-3.99914
ENSG00000100462	PRMT5	protein_coding	47.75	14	PRMT5	0.204075	4.95338	1.86076	0.0639955	0.422618	-4.00399
ENSG00000197249	SERPINA1	protein_coding	51.8	14	SERPINA1	0.799393	5.8803	1.86012	0.0640868	0.422618	-3.99739
ENSG00000279349	AC092692.1	TEC	39.92	3	AC092692.1	0.532438	2.49135	1.86009	0.0640904	0.422618	-4.09386
ENSG00000196329	GIMAP5	protein_coding	43.79	7	GIMAP5	-0.214356	7.31632	-1.86002	0.0641013	0.422618	-3.99652
ENSG00000165097	KDM1B	protein_coding	42.05	6	KDM1B	0.432617	5.55473	1.85897	0.0642495	0.422618	-4.00009
ENSG00000156875	MFSD14A	protein_coding	39.5	1	MFSD14A	0.302862	2.041	1.85895	0.0642533	0.422618	-4.14147
ENSG00000130449	ZSWIM6	protein_coding	38.17	5	ZSWIM6	0.247794	6.08643	1.85877	0.0642781	0.422618	-3.99839
ENSG00000188785	ZNF548	protein_coding	45.35	19	ZNF548	-0.208234	5.65243	-1.85854	0.0643115	0.422618	-4.00186
ENSG00000164483	SAMD3	protein_coding	39.15	6	SAMD3	-0.251885	6.46771	-1.85731	0.0644873	0.422618	-4.00043
ENSG00000168890	TMEM150A	protein_coding	60.16	2	TMEM150A	0.542847	1.01763	1.85644	0.0646105	0.422618	-4.26333
ENSG00000105639	JAK3	protein_coding	54.93	19	JAK3	0.543816	6.64317	1.85594	0.0646823	0.422618	-4.00132
ENSG00000197943	PLCG2	protein_coding	46.99	16	PLCG2	0.340303	7.65294	1.85553	0.0647407	0.422618	-4.00261
ENSG00000100106	TRIOBP	protein_coding	54.35	22	TRIOBP	0.337418	4.86042	1.8552	0.0647892	0.422618	-4.01159
ENSG00000247287	AL359220.1	antisense_RNA	43.1	14	AL359220.1	-0.418002	3.70323	-1.8544	0.0649029	0.422618	-4.05792
ENSG00000100575	TIMM9	protein_coding	40.88	14	TIMM9	-0.410393	2.72216	-1.85377	0.0649939	0.422618	-4.10731
ENSG00000101493	ZNF516	protein_coding	47.61	18	ZNF516	0.495229	6.12505	1.85348	0.065035	0.422618	-4.00481
ENSG00000234171	RNASEH1-AS1	antisense_RNA	47.42	2	RNASEH1-AS1	-0.423187	2.64039	-1.85225	0.0652131	0.422618	-4.11273
ENSG00000153283	CD96	protein_coding	38.02	3	CD96	-0.298876	7.87947	-1.85219	0.0652208	0.422618	-4.00679
ENSG00000102780	DGKH	protein_coding	38.24	13	DGKH	-0.280145	6.03507	-1.85197	0.0652527	0.422618	-4.00765
ENSG00000025156	HSF2	protein_coding	35.55	6	HSF2	-0.45294	5.19831	-1.85029	0.0654952	0.422618	-4.01647
ENSG00000163918	RFC4	protein_coding	40.5	3	RFC4	-0.444236	3.68914	-1.84767	0.0658747	0.422618	-4.05955
ENSG00000276023	DUSP14	protein_coding	46.28	17	DUSP14	-0.398744	2.23824	-1.84748	0.0659022	0.422618	-4.15672
ENSG00000167065	DUSP18	protein_coding	47.98	22	DUSP18	0.395044	3.45018	1.84707	0.0659626	0.422618	-4.05344
ENSG00000117984	CTSD	protein_coding	64.73	11	CTSD	0.387836	4.14702	1.84655	0.0660386	0.422618	-4.03529
ENSG00000054967	RELT	protein_coding	59.84	11	RELT	0.436658	5.79977	1.84636	0.0660665	0.422618	-4.01431
ENSG00000101247	NDUFAF5	protein_coding	39.88	20	NDUFAF5	-0.21919	4.66031	-1.84469	0.0663097	0.422618	-4.03094
ENSG00000172878	METAP1D	protein_coding	40.05	2	METAP1D	-0.27725	3.25516	-1.84243	0.06664	0.422618	-4.0835
ENSG00000243398	RN7SL141P	misc_RNA	54.51	3	RN7SL141P	0.640272	0.793079	1.84062	0.0669064	0.422618	-4.24236
ENSG00000133961	NUMB	protein_coding	40.56	14	NUMB	0.382423	6.83416	1.84048	0.0669274	0.422618	-4.02055
ENSG00000101084	C20orf24	protein_coding	49.21	20	C20orf24	0.308054	2.04156	1.84028	0.0669557	0.422618	-4.14029
ENSG00000163931	TKT	protein_coding	54.36	3	TKT	0.354289	8.02912	1.8402	0.066968	0.422618	-4.02244
ENSG00000151470	C4orf33	protein_coding	35.63	4	C4orf33	-0.326822	4.67555	-1.83973	0.0670373	0.422618	-4.03178
ENSG00000186496	ZNF396	protein_coding	42.68	18	ZNF396	0.397602	2.1336	1.83898	0.0671483	0.422618	-4.1337
ENSG00000144711	IQSEC1	protein_coding	54.36	3	IQSEC1	0.468595	6.96573	1.83801	0.0672921	0.422618	-4.02329
ENSG00000182165	TP53TG1	lincRNA	38.94	7	TP53TG1	-0.44917	2.69875	-1.83762	0.0673491	0.422618	-4.12516
ENSG00000165929	TC2N	protein_coding	37.97	14	TC2N	-0.429082	8.545	-1.83674	0.0674798	0.422618	-4.02676
ENSG00000092929	UNC13D	protein_coding	59.67	17	UNC13D	0.430343	5.44277	1.83339	0.0679782	0.422618	-4.03175
ENSG00000129353	SLC44A2	protein_coding	51.73	19	SLC44A2	0.458528	6.52994	1.8332	0.0680063	0.422618	-4.02913
ENSG00000117543	DPH5	protein_coding	37.71	1	DPH5	-0.426871	5.29156	-1.83314	0.0680147	0.422618	-4.0355
ENSG00000173588	CEP83	protein_coding	37.69	12	CEP83	-0.386389	5.21477	-1.83076	0.0683714	0.422618	-4.03864
ENSG00000136104	RNASEH2B	protein_coding	38.33	13	RNASEH2B	-0.191424	7.2742	-1.82967	0.0685338	0.422618	-4.03347
ENSG00000114648	KLHL18	protein_coding	44.87	3	KLHL18	0.337327	5.10008	1.82916	0.0686111	0.422618	-4.03889
ENSG00000109971	HSPA8	protein_coding	49.25	11	HSPA8	-0.323324	10.1998	-1.82865	0.0686874	0.422618	-4.0416
ENSG00000048462	TNFRSF17	protein_coding	40.48	16	TNFRSF17	-0.942869	2.93664	-1.82813	0.0687657	0.422618	-4.13288
ENSG00000166801	FAM111A	protein_coding	40.01	11	FAM111A	-0.158279	7.34171	-1.82722	0.0689033	0.422618	-4.03649
ENSG00000171490	RSL1D1	protein_coding	45.24	16	RSL1D1	-0.342648	6.81298	-1.82618	0.0690605	0.422618	-4.03768
ENSG00000235090	RPL7L1P3	processed_pseudogene	46.3	7	RPL7L1P3	0.677022	0.221993	1.82597	0.0690919	0.422618	-4.34082
ENSG00000130935	NOL11	protein_coding	40.57	17	NOL11	-0.288847	6.54079	-1.82592	0.0691001	0.422618	-4.03818
ENSG00000112394	SLC16A10	protein_coding	40.2	6	SLC16A10	-0.315492	5.70965	-1.82588	0.0691047	0.422618	-4.0413
ENSG00000123338	NCKAP1L	protein_coding	42.6	12	NCKAP1L	0.256611	8.56255	1.82572	0.0691303	0.422618	-4.04034
ENSG00000108349	CASC3	protein_coding	45.51	17	CASC3	0.414547	5.86447	1.82504	0.0692333	0.422618	-4.03991
ENSG00000089159	PXN	protein_coding	53.01	12	PXN	0.701021	5.10964	1.82443	0.0693247	0.422618	-4.04297
ENSG00000026025	VIM	protein_coding	46.25	10	VIM	0.318817	9.34937	1.82429	0.0693459	0.422618	-4.04522
ENSG00000078902	TOLLIP	protein_coding	57.49	11	TOLLIP	0.42752	3.9465	1.82405	0.0693823	0.422618	-4.06594
ENSG00000223496	EXOSC6	protein_coding	45.72	16	EXOSC6	-0.209333	5.79911	-1.82366	0.0694423	0.422618	-4.04276
ENSG00000143748	NVL	protein_coding	41.59	1	NVL	-0.150276	5.4534	-1.82291	0.069556	0.422618	-4.04568
ENSG00000173762	CD7	protein_coding	65.81	17	CD7	0.436106	2.79777	1.82279	0.0695742	0.422618	-4.12982
ENSG00000211815	TRAV36DV7	TR_V_gene	44.2	14	TRAV36DV7	-0.644856	0.975586	-1.82167	0.0697451	0.422618	-4.28992
ENSG00000079215	SLC1A3	protein_coding	40.36	5	SLC1A3	1.1409	0.000256493	1.82134	0.0697943	0.422618	-4.34262
ENSG00000100226	GTPBP1	protein_coding	51.1	22	GTPBP1	0.459212	5.54594	1.82126	0.0698072	0.422618	-4.0454
ENSG00000159593	NAE1	protein_coding	46.31	16	NAE1	-0.472446	5.51709	-1.82088	0.0698649	0.422618	-4.04793
ENSG00000224451	ATP5F1P1	processed_pseudogene	44.31	13	ATP5F1P1	0.481437	2.85202	1.82006	0.0699898	0.422618	-4.11224
ENSG00000169026	MFSD7	protein_coding	65.24	4	MFSD7	0.557828	1.45488	1.81952	0.0700733	0.422618	-4.20247
ENSG00000077514	POLD3	protein_coding	41.72	11	POLD3	0.238844	4.70588	1.8189	0.0701677	0.422618	-4.05346
ENSG00000163932	PRKCD	protein_coding	56.58	3	PRKCD	0.587936	4.842	1.81824	0.0702679	0.422618	-4.05273
ENSG00000238160	AC116366.2	antisense_RNA	48.18	5	AC116366.2	0.480376	4.15235	1.81787	0.0703246	0.422618	-4.05985
ENSG00000125735	TNFSF14	protein_coding	51.37	19	TNFSF14	0.436819	4.54432	1.81659	0.0705218	0.422618	-4.05583
ENSG00000081870	HSPB11	protein_coding	40.17	1	HSPB11	-0.315901	4.77012	-1.8165	0.0705361	0.422618	-4.06021
ENSG00000165092	ALDH1A1	protein_coding	36.05	9	ALDH1A1	-0.570163	4.33685	-1.81589	0.0706301	0.422618	-4.07401
ENSG00000277734	TRAC	TR_C_gene	50.2	14	TRAC	-0.304501	7.27617	-1.81559	0.0706759	0.422618	-4.05043
ENSG00000159842	ABR	protein_coding	55.2	17	ABR	0.517682	4.87142	1.81524	0.0707295	0.422618	-4.05727
ENSG00000213373	LINC00671	lincRNA	48.73	17	LINC00671	0.950442	-0.71801	1.8144	0.0708587	0.422618	-4.40249
ENSG00000128694	OSGEPL1	protein_coding	39.12	2	OSGEPL1	-0.352391	4.34872	-1.81413	0.0709012	0.422618	-4.07255
ENSG00000225062	CATIP-AS1	processed_transcript	57.56	2	CATIP-AS1	0.578704	0.532845	1.81409	0.0709068	0.422618	-4.28894
ENSG00000182885	ADGRG3	protein_coding	52.39	16	ADGRG3	0.811011	3.58775	1.81359	0.0709843	0.422618	-4.07512
ENSG00000204054	LINC00963	processed_transcript	54.66	9	LINC00963	0.437871	4.10757	1.8133	0.0710291	0.422618	-4.06568
ENSG00000116260	QSOX1	protein_coding	51.87	1	QSOX1	0.448179	3.62296	1.81321	0.0710427	0.422618	-4.08334
ENSG00000163001	CFAP36	protein_coding	40.44	2	CFAP36	-0.51504	3.80364	-1.81257	0.071142	0.422618	-4.09125
ENSG00000099875	MKNK2	protein_coding	64.23	19	MKNK2	0.359019	5.53462	1.81252	0.0711507	0.422618	-4.05586
ENSG00000103653	CSK	protein_coding	56.64	15	CSK	0.394038	5.90449	1.81219	0.0712011	0.422618	-4.05522
ENSG00000132205	EMILIN2	protein_coding	47.46	18	EMILIN2	0.506277	5.60053	1.81208	0.0712177	0.422618	-4.05559
ENSG00000178935	ZNF552	protein_coding	47.58	19	ZNF552	0.175965	4.55012	1.8116	0.0712931	0.422618	-4.06502
ENSG00000181924	COA4	protein_coding	46.92	11	COA4	-0.238373	4.50766	-1.81069	0.0714339	0.422618	-4.07171
ENSG00000215788	TNFRSF25	protein_coding	59.7	1	TNFRSF25	-0.333032	5.8804	-1.81004	0.0715342	0.422618	-4.05933
ENSG00000173638	SLC19A1	protein_coding	59.34	21	SLC19A1	0.598029	4.14811	1.80929	0.0716509	0.422618	-4.07133
ENSG00000273729	AC007686.3	antisense_RNA	52.8	14	AC007686.3	0.595178	0.872208	1.80902	0.0716939	0.422618	-4.2665
ENSG00000211747	TRBV20-1	TR_V_gene	55.53	7	TRBV20-1	-0.3147	3.44666	-1.80812	0.0718341	0.422618	-4.10849
ENSG00000213613	RPL11P3	processed_pseudogene	46.27	10	RPL11P3	0.38375	3.35514	1.80766	0.0719066	0.422618	-4.10059
ENSG00000171827	ZNF570	protein_coding	41.65	19	ZNF570	-0.487511	4.68818	-1.80704	0.0720028	0.422618	-4.07263
ENSG00000125633	CCDC93	protein_coding	42.78	2	CCDC93	0.155512	7.05834	1.80612	0.0721468	0.422618	-4.06173
ENSG00000074201	CLNS1A	protein_coding	41.76	11	CLNS1A	-0.372586	6.70016	-1.80498	0.0723256	0.422618	-4.0632
ENSG00000113648	H2AFY	protein_coding	47.07	5	H2AFY	0.222728	8.51869	1.80419	0.0724503	0.422618	-4.06566
ENSG00000100030	MAPK1	protein_coding	43.8	22	MAPK1	0.230591	8.62865	1.80393	0.0724902	0.422618	-4.0665
ENSG00000198677	TTC37	protein_coding	35.56	5	TTC37	-0.368502	7.76106	-1.80347	0.0725629	0.422618	-4.06529
ENSG00000171453	POLR1C	protein_coding	50.11	6	POLR1C	-0.214551	4.54501	-1.80299	0.0726392	0.422618	-4.07884
ENSG00000137404	NRM	protein_coding	55.1	6	NRM	0.436655	1.26137	1.80279	0.0726699	0.422618	-4.25852
ENSG00000175489	LRRC25	protein_coding	54.8	19	LRRC25	0.588425	4.04284	1.80197	0.0727999	0.422618	-4.08223
ENSG00000128016	ZFP36	protein_coding	59.08	19	ZFP36	0.408495	4.74169	1.80162	0.0728546	0.422618	-4.07273
ENSG00000165416	SUGT1	protein_coding	36.99	13	SUGT1	-0.17547	7.14324	-1.80087	0.0729727	0.422618	-4.06802
ENSG00000213172	AL031985.1	processed_pseudogene	45.45	1	AL031985.1	1.00932	-0.915613	1.80046	0.0730375	0.422618	-4.40933
ENSG00000068001	HYAL2	protein_coding	61.05	3	HYAL2	0.313741	2.15355	1.8003	0.0730632	0.422618	-4.16073
ENSG00000233369	GTF2IP4	transcribed_processed_pseudogene	46.79	7	GTF2IP4	0.452082	4.16785	1.79968	0.0731615	0.422618	-4.08484
ENSG00000106829	TLE4	protein_coding	39.28	9	TLE4	0.21143	6.87004	1.79967	0.0731637	0.422618	-4.06941
ENSG00000213347	MXD3	protein_coding	58.63	5	MXD3	0.428332	3.81691	1.79948	0.0731931	0.422618	-4.08793
ENSG00000124222	STX16	protein_coding	41.01	20	STX16	0.275884	6.5042	1.79934	0.073216	0.422618	-4.06988
ENSG00000159720	ATP6V0D1	protein_coding	53.78	16	ATP6V0D1	0.366383	6.40203	1.79847	0.0733538	0.422618	-4.07095
ENSG00000070413	DGCR2	protein_coding	48.62	22	DGCR2	0.423754	5.65915	1.79824	0.0733909	0.422618	-4.07239
ENSG00000211785	TRAV12-1	TR_V_gene	44.67	14	TRAV12-1	-0.403689	2.24289	-1.79816	0.0734032	0.422618	-4.19551
ENSG00000074319	TSG101	protein_coding	39.7	11	TSG101	-0.150583	5.91518	-1.79795	0.0734361	0.422618	-4.07218
ENSG00000168615	ADAM9	protein_coding	37.5	8	ADAM9	0.396365	4.6208	1.79779	0.0734612	0.422618	-4.07824
ENSG00000134686	PHC2	protein_coding	45.03	1	PHC2	0.625226	4.64464	1.79536	0.0738488	0.422618	-4.07964
ENSG00000071794	HLTF	protein_coding	35.95	3	HLTF	-0.482513	5.75399	-1.79484	0.0739326	0.422618	-4.07683
ENSG00000064547	LPAR2	protein_coding	58.96	19	LPAR2	0.553053	3.39292	1.79453	0.0739809	0.422618	-4.10789
ENSG00000119414	PPP6C	protein_coding	42.35	9	PPP6C	-0.263591	6.30092	-1.79452	0.0739839	0.422618	-4.07573
ENSG00000131389	SLC6A6	protein_coding	52.21	3	SLC6A6	0.546524	7.37769	1.79436	0.0740082	0.422618	-4.07629
ENSG00000066117	SMARCD1	protein_coding	48.68	12	SMARCD1	0.299669	4.64962	1.79423	0.0740288	0.422618	-4.08688
ENSG00000180376	CCDC66	protein_coding	39.8	3	CCDC66	-0.399715	6.45982	-1.7942	0.0740344	0.422618	-4.07625
ENSG00000116586	LAMTOR2	protein_coding	50.94	1	LAMTOR2	-0.277731	4.23137	-1.79383	0.0740938	0.422618	-4.09177
ENSG00000259600	AC066616.2	processed_pseudogene	35.31	15	AC066616.2	1.03906	0.99796	1.79375	0.0741068	0.422618	-4.25105
ENSG00000145491	ROPN1L	protein_coding	49.76	5	ROPN1L	0.593621	2.41646	1.79333	0.0741739	0.422618	-4.14299
ENSG00000114353	GNAI2	protein_coding	57.36	3	GNAI2	0.367733	6.39833	1.79246	0.0743138	0.422618	-4.07808
ENSG00000136630	HLX	protein_coding	54.42	1	HLX	0.607586	2.61274	1.79238	0.0743258	0.422618	-4.14558
ENSG00000185298	CCDC137	protein_coding	57.88	17	CCDC137	0.21672	3.34579	1.79181	0.0744182	0.422618	-4.12681
ENSG00000111737	RAB35	protein_coding	55.75	12	RAB35	0.196469	5.04672	1.79164	0.0744457	0.422618	-4.08302
ENSG00000100028	SNRPD3	protein_coding	50.71	22	SNRPD3	-0.256685	5.7507	-1.79146	0.0744733	0.422618	-4.08057
ENSG00000252906	SCARNA3	scaRNA	46.85	1	SCARNA3	0.569873	1.99146	1.79145	0.0744749	0.422618	-4.18503
ENSG00000203804	ADAMTSL4-AS1	processed_transcript	48.94	1	ADAMTSL4-AS1	0.364891	5.15158	1.791	0.0745481	0.422618	-4.08205
ENSG00000125753	VASP	protein_coding	54.67	19	VASP	0.383486	6.55978	1.79057	0.0746171	0.422618	-4.08038
ENSG00000211777	TRAV3	TR_V_gene	52.38	14	TRAV3	-0.486489	1.42884	-1.79054	0.0746215	0.422618	-4.26479
ENSG00000273226	AL391834.2	antisense_RNA	33.7	9	AL391834.2	-0.402818	1.37593	-1.78974	0.0747502	0.422618	-4.26912
ENSG00000092036	HAUS4	protein_coding	45.59	14	HAUS4	0.348731	3.47823	1.78928	0.0748247	0.422618	-4.10714
ENSG00000124224	PPP4R1L	transcribed_unprocessed_pseudogene	41.96	20	PPP4R1L	0.351957	5.11368	1.78926	0.0748282	0.422618	-4.08518
ENSG00000130638	ATXN10	protein_coding	40.57	22	ATXN10	-0.173113	6.08486	-1.78923	0.0748336	0.422618	-4.08246
ENSG00000196182	STK40	protein_coding	52.28	1	STK40	0.497043	4.96352	1.78877	0.0749074	0.422618	-4.08595
ENSG00000235750	KIAA0040	protein_coding	44.88	1	KIAA0040	0.2282	7.63311	1.78866	0.0749257	0.422618	-4.08293
ENSG00000138095	LRPPRC	protein_coding	37.13	2	LRPPRC	-0.289431	7.37197	-1.78783	0.0750589	0.422618	-4.08359
ENSG00000238005	AL391832.2	lincRNA	46.96	1	AL391832.2	0.790597	0.729358	1.78717	0.0751672	0.422618	-4.28265
ENSG00000111144	LTA4H	protein_coding	39.1	12	LTA4H	0.268511	7.98805	1.78691	0.0752088	0.422618	-4.08558
ENSG00000163161	ERCC3	protein_coding	46.18	2	ERCC3	0.138613	5.76647	1.78421	0.0756475	0.422618	-4.08908
ENSG00000111445	RFC5	protein_coding	45.74	12	RFC5	-0.168408	3.9601	-1.7842	0.0756481	0.422618	-4.11123
ENSG00000110931	CAMKK2	protein_coding	50.83	12	CAMKK2	0.39704	6.12001	1.78253	0.0759206	0.422618	-4.08994
ENSG00000186409	CCDC30	protein_coding	39.32	1	CCDC30	0.255174	3.6617	1.78232	0.0759551	0.422618	-4.11771
ENSG00000149781	FERMT3	protein_coding	56.16	11	FERMT3	0.392987	5.3304	1.7819	0.076024	0.422618	-4.09234
ENSG00000245573	BDNF-AS	antisense_RNA	39.46	11	BDNF-AS	-0.38762	1.57179	-1.78188	0.0760273	0.422618	-4.25832
ENSG00000090674	MCOLN1	protein_coding	57.01	19	MCOLN1	0.561122	1.60446	1.78046	0.0762602	0.422618	-4.22771
ENSG00000166750	SLFN5	protein_coding	41.62	17	SLFN5	-0.233167	9.02111	-1.78037	0.0762753	0.422618	-4.09395
ENSG00000204568	MRPS18B	protein_coding	46.36	6	MRPS18B	-0.247506	5.30131	-1.77986	0.0763582	0.422618	-4.09599
ENSG00000196123	KIAA0895L	protein_coding	56.58	16	KIAA0895L	0.409959	1.2627	1.77981	0.0763672	0.422618	-4.26163
ENSG00000170100	ZNF778	protein_coding	49.05	16	ZNF778	0.135365	4.8526	1.77947	0.0764222	0.422618	-4.10013
ENSG00000176845	METRNL	protein_coding	63.07	17	METRNL	0.41596	4.34557	1.77946	0.0764241	0.422618	-4.10151
ENSG00000065802	ASB1	protein_coding	47.31	2	ASB1	0.206201	5.55277	1.77931	0.0764488	0.422618	-4.09529
ENSG00000267546	AC015802.4	antisense_RNA	47.35	17	AC015802.4	0.408361	1.10351	1.77924	0.0764603	0.422618	-4.27489
ENSG00000118200	CAMSAP2	protein_coding	37.69	1	CAMSAP2	-0.433153	4.68211	-1.77881	0.0765311	0.422618	-4.1041
ENSG00000198053	SIRPA	protein_coding	51.36	20	SIRPA	0.66093	5.06793	1.77873	0.0765446	0.422618	-4.09641
ENSG00000204147	ASAH2B	protein_coding	38.24	10	ASAH2B	-0.543293	1.91044	-1.77858	0.0765692	0.422618	-4.23246
ENSG00000221869	CEBPD	protein_coding	70.02	8	CEBPD	0.487804	4.26324	1.77733	0.0767747	0.422618	-4.10368
ENSG00000153933	DGKE	protein_coding	38.37	17	DGKE	-0.306545	5.96682	-1.77668	0.0768823	0.422618	-4.0975
ENSG00000114107	CEP70	protein_coding	39.55	3	CEP70	-0.614769	3.82214	-1.77633	0.0769396	0.422618	-4.12613
ENSG00000278030	TRBV7-9	TR_V_gene	51.59	7	TRBV7-9	-0.362243	2.879	-1.77564	0.0770542	0.422618	-4.17005
ENSG00000186635	ARAP1	protein_coding	54.91	11	ARAP1	0.526866	6.79192	1.77422	0.0772887	0.422618	-4.09958
ENSG00000124193	SRSF6	protein_coding	41.69	20	SRSF6	-0.259541	8.36596	-1.77399	0.0773279	0.422618	-4.1005
ENSG00000207248	RNU6-1005P	snRNA	43.93	16	RNU6-1005P	0.608672	0.945679	1.77398	0.0773292	0.422618	-4.27831
ENSG00000170917	NUDT6	protein_coding	37.44	4	NUDT6	-0.365004	2.2294	-1.7739	0.0773428	0.422618	-4.20355
ENSG00000184208	C22orf46	protein_coding	51.21	22	C22orf46	-0.221388	3.45048	-1.77375	0.0773662	0.422618	-4.13975
ENSG00000107099	DOCK8	protein_coding	41.5	9	DOCK8	0.356984	9.38891	1.77282	0.0775221	0.422618	-4.10349
ENSG00000177842	ZNF620	protein_coding	43.94	3	ZNF620	-0.302607	1.93108	-1.77264	0.0775506	0.422618	-4.22292
ENSG00000198721	ECI2	protein_coding	41.7	6	ECI2	-0.174678	4.83277	-1.77215	0.0776334	0.422618	-4.10872
ENSG00000076662	ICAM3	protein_coding	56.15	19	ICAM3	0.241557	7.66608	1.77211	0.0776391	0.422618	-4.10236
ENSG00000250299	MRPS31P4	transcribed_unprocessed_pseudogene	41.83	13	MRPS31P4	-0.372619	1.52696	-1.77043	0.0779186	0.422618	-4.26435
ENSG00000069493	CLEC2D	protein_coding	37.38	12	CLEC2D	-0.362916	9.1427	-1.77015	0.0779669	0.422618	-4.10578
ENSG00000166529	ZSCAN21	protein_coding	47.87	7	ZSCAN21	-0.21193	3.15557	-1.77012	0.0779719	0.422618	-4.15279
ENSG00000189067	LITAF	protein_coding	49.14	16	LITAF	0.368658	8.10191	1.76966	0.0780486	0.422618	-4.10588
ENSG00000113303	BTNL8	protein_coding	40.46	5	BTNL8	0.614189	2.75548	1.76952	0.0780707	0.422618	-4.14437
ENSG00000181409	AATK	protein_coding	61.42	17	AATK	0.713357	2.2771	1.769	0.0781586	0.422618	-4.17039
ENSG00000174842	GLMN	protein_coding	38	1	GLMN	-0.424391	4.84654	-1.76883	0.0781865	0.422618	-4.11251
ENSG00000262728	AC123768.3	antisense_RNA	45.14	15	AC123768.3	-0.399136	1.43133	-1.76606	0.0786513	0.422618	-4.27581
ENSG00000180096	2001-09-01	protein_coding	52.75	16	2001-09-01	-0.204586	6.17143	-1.76569	0.078714	0.422618	-4.10995
ENSG00000172006	ZNF554	protein_coding	51.01	19	ZNF554	-0.2566	2.67186	-1.76416	0.0789708	0.422618	-4.18607
ENSG00000172671	ZFAND4	protein_coding	37.95	10	ZFAND4	-0.170221	5.61313	-1.76413	0.0789766	0.422618	-4.11244
ENSG00000182831	C16orf72	protein_coding	42.03	16	C16orf72	0.175406	7.95725	1.76402	0.0789947	0.422618	-4.11195
ENSG00000073331	ALPK1	protein_coding	40.45	4	ALPK1	0.494507	6.86891	1.76378	0.0790362	0.422618	-4.11193
ENSG00000174516	PELI3	protein_coding	56.57	11	PELI3	0.330198	2.09671	1.76362	0.0790623	0.422618	-4.20119
ENSG00000114626	ABTB1	protein_coding	60.38	3	ABTB1	0.466582	5.62522	1.76337	0.0791044	0.422618	-4.11274
ENSG00000100505	TRIM9	protein_coding	40.47	14	TRIM9	0.617148	0.454048	1.76327	0.0791218	0.422618	-4.31372
ENSG00000111371	SLC38A1	protein_coding	39.96	12	SLC38A1	-0.19715	9.57265	-1.76294	0.0791781	0.422618	-4.11465
ENSG00000184990	SIVA1	protein_coding	52.32	14	SIVA1	-0.275148	4.56696	-1.76125	0.0794632	0.422618	-4.12365
ENSG00000119408	NEK6	protein_coding	54.99	9	NEK6	0.514988	4.98297	1.76064	0.0795679	0.422618	-4.11775
ENSG00000172965	MIR4435-2HG	lincRNA	44.65	2	MIR4435-2HG	0.424712	4.22706	1.76057	0.0795791	0.422618	-4.12212
ENSG00000070950	RAD18	protein_coding	40.44	3	RAD18	-0.180596	5.00091	-1.75944	0.0797714	0.422618	-4.12066
ENSG00000173281	PPP1R3B	protein_coding	46.01	8	PPP1R3B	0.50755	6.27435	1.75941	0.0797764	0.422618	-4.11705
ENSG00000204519	ZNF551	protein_coding	45.44	19	ZNF551	-0.241382	5.47508	-1.75767	0.0800721	0.422618	-4.12034
ENSG00000105193	RPS16	protein_coding	50.95	19	RPS16	-0.464825	8.46579	-1.75638	0.0802928	0.422618	-4.12087
ENSG00000272982	AL355816.1	antisense_RNA	29.66	1	AL355816.1	-0.79484	1.46661	-1.75535	0.0804691	0.422618	-4.28412
ENSG00000153094	BCL2L11	protein_coding	44.42	2	BCL2L11	0.305013	6.03668	1.75488	0.0805496	0.422618	-4.12228
ENSG00000074603	DPP8	protein_coding	40.97	15	DPP8	-0.164975	7.4404	-1.75449	0.0806172	0.422618	-4.12268
ENSG00000085978	ATG16L1	protein_coding	45.33	2	ATG16L1	0.133779	6.24993	1.75436	0.0806398	0.422618	-4.12291
ENSG00000252908	RNU6-1003P	snRNA	37.14	5	RNU6-1003P	0.998275	-0.132002	1.75327	0.0808269	0.422618	-4.37292
ENSG00000283602	AC116353.5	transcribed_unitary_pseudogene	43.97	5	AC116353.5	0.602597	1.16444	1.75301	0.080872	0.422618	-4.24779
ENSG00000095002	MSH2	protein_coding	44.66	2	MSH2	-0.453448	6.26664	-1.75259	0.0809433	0.422618	-4.12501
ENSG00000197928	ZNF677	protein_coding	38.84	19	ZNF677	-0.377221	3.8609	-1.75239	0.0809783	0.422618	-4.14591
ENSG00000270605	AL353622.1	antisense_RNA	41.59	1	AL353622.1	-0.319036	2.65053	-1.75109	0.0812031	0.422618	-4.19543
ENSG00000117868	ESYT2	protein_coding	43.39	7	ESYT2	-0.157538	8.2902	-1.75107	0.0812058	0.422618	-4.12686
ENSG00000152454	ZNF256	protein_coding	48.53	19	ZNF256	-0.268562	4.11294	-1.75098	0.0812208	0.422618	-4.14281
ENSG00000100297	MCM5	protein_coding	52.51	22	MCM5	0.24414	5.46909	1.75	0.0813914	0.422618	-4.12899
ENSG00000256591	AP003108.2	protein_coding	48.75	11	AP003108.2	0.348516	3.49086	1.74927	0.0815177	0.422618	-4.15708
ENSG00000226501	USF1P1	processed_pseudogene	54.75	21	USF1P1	0.511725	1.79756	1.74924	0.0815226	0.422618	-4.24251
ENSG00000145819	ARHGAP26	protein_coding	42.17	5	ARHGAP26	0.531021	7.65232	1.7479	0.0817548	0.422618	-4.13047
ENSG00000207233	SNORA37	snoRNA	54.26	18	SNORA37	0.444872	1.36353	1.74772	0.081786	0.422618	-4.26785
ENSG00000043462	LCP2	protein_coding	44.64	5	LCP2	0.183665	8.02264	1.7475	0.0818244	0.422618	-4.13092
ENSG00000116824	CD2	protein_coding	47.15	1	CD2	-0.354544	6.06639	-1.74719	0.0818773	0.422618	-4.13134
ENSG00000281162	AC005035.1	lincRNA	48.1	2	AC005035.1	0.656928	3.08662	1.74708	0.081897	0.422618	-4.15377
ENSG00000198242	RPL23A	protein_coding	49.99	17	RPL23A	-0.340825	9.63402	-1.74705	0.0819023	0.422618	-4.13257
ENSG00000151726	ACSL1	protein_coding	44.71	4	ACSL1	0.780878	8.76581	1.74699	0.0819126	0.422618	-4.13318
ENSG00000147439	BIN3	protein_coding	49.55	8	BIN3	0.212872	5.00264	1.74647	0.0820024	0.422618	-4.13404
ENSG00000111581	NUP107	protein_coding	39.32	12	NUP107	-0.299768	6.25986	-1.74611	0.0820663	0.422618	-4.13243
ENSG00000128203	ASPHD2	protein_coding	49.48	22	ASPHD2	0.291271	2.26001	1.7455	0.0821724	0.422618	-4.21315
ENSG00000174529	TMEM81	protein_coding	47.52	1	TMEM81	-0.238889	2.42838	-1.74502	0.0822552	0.422618	-4.2031
ENSG00000183762	KREMEN1	protein_coding	45.49	22	KREMEN1	0.912919	2.62613	1.74501	0.0822575	0.422618	-4.16429
ENSG00000159915	ZNF233	protein_coding	42.23	19	ZNF233	-0.497003	2.16444	-1.7447	0.0823113	0.422618	-4.23366
ENSG00000067182	TNFRSF1A	protein_coding	54.08	12	TNFRSF1A	0.518462	5.07583	1.74452	0.0823429	0.422618	-4.13501
ENSG00000251379	AC099550.1	antisense_RNA	41.03	4	AC099550.1	0.583902	1.28642	1.74423	0.0823928	0.422618	-4.27358
ENSG00000166997	CNPY4	protein_coding	50.62	7	CNPY4	-0.267047	4.12102	-1.74408	0.08242	0.422618	-4.14965
ENSG00000138794	CASP6	protein_coding	44.61	4	CASP6	-0.260372	3.70657	-1.74406	0.0824238	0.422618	-4.15991
ENSG00000230138	AC119428.2	lincRNA	54.18	1	AC119428.2	-0.430533	1.22201	-1.74394	0.0824438	0.422618	-4.30938
ENSG00000164087	POC1A	protein_coding	51.67	3	POC1A	0.371034	1.28675	1.74366	0.0824938	0.422618	-4.28016
ENSG00000093167	LRRFIP2	protein_coding	38.6	3	LRRFIP2	0.230259	6.45092	1.74349	0.0825225	0.422618	-4.1354
ENSG00000141480	ARRB2	protein_coding	56.76	17	ARRB2	0.420062	5.88714	1.7428	0.0826444	0.422618	-4.13623
ENSG00000197321	SVIL	protein_coding	43.61	10	SVIL	0.51547	6.25369	1.7416	0.0828532	0.422618	-4.13758
ENSG00000282572	AC215522.2	processed_transcript	43.16	7	AC215522.2	0.735423	2.50439	1.74132	0.0829028	0.422618	-4.17903
ENSG00000186141	POLR3C	protein_coding	43.11	1	POLR3C	-0.168213	4.59917	-1.74099	0.0829619	0.422618	-4.14435
ENSG00000168010	ATG16L2	protein_coding	52.8	11	ATG16L2	0.511011	7.12857	1.74057	0.0830348	0.422618	-4.13877
ENSG00000105136	ZNF419	protein_coding	46.6	19	ZNF419	-0.214513	4.43643	-1.74046	0.0830552	0.422618	-4.14754
ENSG00000166262	FAM227B	protein_coding	36.14	15	FAM227B	-0.433633	2.85521	-1.74017	0.0831048	0.422618	-4.19534
ENSG00000253210	AC040970.1	antisense_RNA	59.09	8	AC040970.1	0.487688	1.25857	1.73988	0.0831571	0.422618	-4.25744
ENSG00000172932	ANKRD13D	protein_coding	53.51	11	ANKRD13D	0.322151	5.57961	1.73945	0.0832318	0.422618	-4.14021
ENSG00000108100	CCNY	protein_coding	43.24	10	CCNY	0.120241	6.98719	1.73943	0.0832349	0.422618	-4.14009
ENSG00000173020	GRK2	protein_coding	61.02	11	GRK2	0.324141	6.83607	1.73895	0.0833197	0.422618	-4.14065
ENSG00000183484	GPR132	protein_coding	55.62	14	GPR132	0.214748	5.17801	1.73871	0.0833625	0.422618	-4.1421
ENSG00000160883	HK3	protein_coding	54.28	5	HK3	0.541642	6.47219	1.73869	0.0833662	0.422618	-4.14094
ENSG00000118246	FASTKD2	protein_coding	37.72	2	FASTKD2	-0.339086	6.19162	-1.73866	0.0833713	0.422618	-4.14099
ENSG00000165943	MOAP1	protein_coding	51.56	14	MOAP1	-0.303275	5.67214	-1.73828	0.0834385	0.422618	-4.14177
ENSG00000084676	NCOA1	protein_coding	37.1	2	NCOA1	0.334799	7.27835	1.73823	0.0834468	0.422618	-4.14146
ENSG00000276248	AL442125.1	sense_intronic	44.56	13	AL442125.1	0.472787	2.6925	1.73814	0.0834627	0.422618	-4.18933
ENSG00000111530	CAND1	protein_coding	36.92	12	CAND1	-0.299473	8.19116	-1.73786	0.0835133	0.422618	-4.14194
ENSG00000163874	ZC3H12A	protein_coding	59.32	1	ZC3H12A	0.252902	3.5826	1.73737	0.0835997	0.422618	-4.1623
ENSG00000132155	RAF1	protein_coding	42.69	3	RAF1	0.23392	7.38722	1.73614	0.0838174	0.422618	-4.14386
ENSG00000228463	AP006222.1	transcribed_processed_pseudogene	39.98	1	AP006222.1	0.515306	0.67962	1.73489	0.0840383	0.422618	-4.32848
ENSG00000250069	AC011379.1	sense_intronic	42.38	5	AC011379.1	1.10042	-0.63858	1.73484	0.0840466	0.422618	-4.40541
ENSG00000091106	NLRC4	protein_coding	42.88	2	NLRC4	0.543879	5.48249	1.73388	0.0842171	0.422618	-4.14651
ENSG00000163626	COX18	protein_coding	40.47	4	COX18	-0.204102	5.13042	-1.73321	0.0843379	0.422618	-4.14877
ENSG00000116251	RPL22	protein_coding	50.61	1	RPL22	-0.516027	8.61055	-1.733	0.0843752	0.422618	-4.14755
ENSG00000064419	TNPO3	protein_coding	39.8	7	TNPO3	0.158726	7.01329	1.73177	0.0845931	0.422618	-4.14891
ENSG00000141098	GFOD2	protein_coding	46.49	16	GFOD2	0.225499	4.67814	1.73112	0.08471	0.422618	-4.15264
ENSG00000165029	ABCA1	protein_coding	43.42	9	ABCA1	0.336609	7.03438	1.73014	0.0848844	0.422618	-4.15076
ENSG00000111361	EIF2B1	protein_coding	45.42	12	EIF2B1	-0.121716	5.74817	-1.72997	0.0849156	0.422618	-4.15099
ENSG00000123737	EXOSC9	protein_coding	37.71	4	EXOSC9	-0.32173	5.54168	-1.72984	0.084938	0.422618	-4.15142
ENSG00000279811	AC093330.2	TEC	50.08	18	AC093330.2	0.424306	2.86612	1.72856	0.0851691	0.422618	-4.18935
ENSG00000111684	LPCAT3	protein_coding	44.19	12	LPCAT3	0.321303	4.23715	1.72844	0.0851904	0.422618	-4.15801
ENSG00000251442	LINC01094	lincRNA	39.79	4	LINC01094	0.566259	2.10407	1.7282	0.0852329	0.422618	-4.19875
ENSG00000160746	ANO10	protein_coding	40.85	3	ANO10	0.29069	3.53639	1.72753	0.085354	0.422618	-4.17198
ENSG00000125744	RTN2	protein_coding	54.15	19	RTN2	0.592038	0.286697	1.72742	0.0853724	0.422618	-4.35599
ENSG00000114503	NCBP2	protein_coding	44	3	NCBP2	-0.265591	6.23927	-1.72737	0.0853814	0.422618	-4.15386
ENSG00000181220	ZNF746	protein_coding	46.99	7	ZNF746	0.476663	4.75472	1.72618	0.085597	0.422618	-4.15684
ENSG00000278987	AL031009.1	TEC	45	16	AL031009.1	-0.351131	2.02134	-1.72615	0.0856021	0.422618	-4.25377
ENSG00000169508	GPR183	protein_coding	38.06	13	GPR183	-0.536511	6.2202	-1.72614	0.0856039	0.422618	-4.15526
ENSG00000104972	LILRB1	protein_coding	48.92	19	LILRB1	0.451452	3.69761	1.72578	0.0856677	0.422618	-4.16808
ENSG00000278053	DDX52	protein_coding	39.57	17	DDX52	-0.153372	5.84556	-1.72559	0.0857028	0.422618	-4.15589
ENSG00000088179	PTPN4	protein_coding	37.04	2	PTPN4	-0.370951	8.39212	-1.72546	0.0857268	0.422618	-4.15604
ENSG00000171291	ZNF439	protein_coding	43.96	19	ZNF439	-0.300204	5.76651	-1.725	0.0858087	0.422618	-4.15664
ENSG00000136261	BZW2	protein_coding	37.77	7	BZW2	-0.255792	6.06295	-1.72495	0.085818	0.422618	-4.1566
ENSG00000267128	RNF157-AS1	antisense_RNA	52.61	17	RNF157-AS1	-0.385513	2.23926	-1.72347	0.0860857	0.422618	-4.25413
ENSG00000140395	WDR61	protein_coding	43.39	15	WDR61	-0.21387	5.58914	-1.72309	0.0861555	0.422618	-4.15888
ENSG00000035862	TIMP2	protein_coding	52.6	17	TIMP2	0.604696	3.71952	1.72256	0.0862511	0.422618	-4.16964
ENSG00000092439	TRPM7	protein_coding	38.89	15	TRPM7	-0.308446	7.94801	-1.72208	0.086338	0.422618	-4.15987
ENSG00000211794	TRAV12-3	TR_V_gene	44.03	14	TRAV12-3	-0.442641	2.30614	-1.72155	0.086434	0.422618	-4.24559
ENSG00000277369	AC010654.1	lincRNA	58.79	16	AC010654.1	-0.290436	2.53686	-1.72097	0.08654	0.422618	-4.21715
ENSG00000132300	PTCD3	protein_coding	41.22	2	PTCD3	-0.185859	7.4806	-1.72004	0.0867085	0.422618	-4.16228
ENSG00000114316	USP4	protein_coding	47.31	3	USP4	0.24055	6.81205	1.71963	0.0867833	0.422618	-4.16282
ENSG00000160593	JAML	protein_coding	44.11	11	JAML	0.336356	9.25597	1.71925	0.0868519	0.422618	-4.16357
ENSG00000116120	FARSB	protein_coding	38.05	2	FARSB	-0.202716	5.32492	-1.71925	0.0868532	0.422618	-4.16344
ENSG00000160685	ZBTB7B	protein_coding	60.41	1	ZBTB7B	0.341943	5.39377	1.71911	0.086878	0.422618	-4.16321
ENSG00000071073	MGAT4A	protein_coding	40.01	2	MGAT4A	-0.303409	8.82789	-1.71869	0.0869554	0.422618	-4.16369
ENSG00000123739	PLA2G12A	protein_coding	39	4	PLA2G12A	-0.263645	5.36735	-1.7167	0.0873181	0.422618	-4.16618
ENSG00000196547	MAN2A2	protein_coding	55.3	15	MAN2A2	0.297406	6.33788	1.71669	0.0873202	0.422618	-4.16611
ENSG00000142166	IFNAR1	protein_coding	41.3	21	IFNAR1	0.177787	7.75993	1.7158	0.0874841	0.422618	-4.16695
ENSG00000187446	CHP1	protein_coding	44.02	15	CHP1	0.392375	5.38289	1.71567	0.087508	0.422618	-4.16707
ENSG00000182307	C8orf33	protein_coding	51.6	8	C8orf33	-0.156882	4.93064	-1.71154	0.0882686	0.422618	-4.17331
ENSG00000163545	NUAK2	protein_coding	51.28	1	NUAK2	0.46418	5.04746	1.71072	0.0884192	0.422618	-4.17289
ENSG00000117602	RCAN3	protein_coding	42.26	1	RCAN3	-0.223616	8.06471	-1.70997	0.0885574	0.422618	-4.17352
ENSG00000179335	CLK3	protein_coding	54.25	15	CLK3	0.154847	6.87067	1.70987	0.0885763	0.422618	-4.17393
ENSG00000141526	SLC16A3	protein_coding	59.9	17	SLC16A3	0.429445	6.16525	1.70953	0.0886388	0.422618	-4.17416
ENSG00000276649	AL117335.1	antisense_RNA	53.13	20	AL117335.1	0.736735	1.99712	1.70942	0.0886595	0.422618	-4.23492
ENSG00000018280	SLC11A1	protein_coding	55.34	2	SLC11A1	0.598415	6.42616	1.70931	0.0886797	0.422618	-4.17434
ENSG00000066336	SPI1	protein_coding	52.62	11	SPI1	0.540305	3.43958	1.70854	0.0888231	0.422618	-4.18738
ENSG00000026297	RNASET2	protein_coding	48.7	6	RNASET2	0.387293	6.71461	1.70738	0.089039	0.422618	-4.17675
ENSG00000163349	HIPK1	protein_coding	39.82	1	HIPK1	0.250504	8.37458	1.70636	0.0892299	0.422618	-4.17743
ENSG00000174177	CTU2	protein_coding	60.96	16	CTU2	0.33057	1.92959	1.70635	0.0892307	0.422618	-4.2772
ENSG00000074695	LMAN1	protein_coding	37.33	18	LMAN1	-0.32513	6.90424	-1.70629	0.0892414	0.422618	-4.17794
ENSG00000125459	MSTO1	protein_coding	52.49	1	MSTO1	0.3112	2.5027	1.70559	0.0893726	0.422618	-4.24162
ENSG00000180228	PRKRA	protein_coding	39.65	2	PRKRA	-0.22162	5.29042	-1.70527	0.0894326	0.422618	-4.17883
ENSG00000112053	SLC26A8	protein_coding	42.4	6	SLC26A8	0.959371	1.07495	1.70519	0.0894466	0.422618	-4.29949
ENSG00000104324	CPQ	protein_coding	38.13	8	CPQ	0.433541	5.63608	1.70507	0.0894698	0.422618	-4.17898
ENSG00000142405	NLRP12	protein_coding	49.43	19	NLRP12	0.546842	6.04339	1.70398	0.0896732	0.422618	-4.18037
ENSG00000152495	CAMK4	protein_coding	37.31	5	CAMK4	-0.330433	9.21304	-1.70397	0.0896756	0.422618	-4.18006
ENSG00000278195	SSTR3	protein_coding	58.86	22	SSTR3	-0.266104	4.09331	-1.70271	0.0899121	0.422618	-4.19306
ENSG00000100365	NCF4	protein_coding	53.4	22	NCF4	0.498599	4.84152	1.70249	0.0899521	0.422618	-4.1819
ENSG00000187626	ZKSCAN4	protein_coding	44.69	6	ZKSCAN4	-0.22389	4.36501	-1.70232	0.0899847	0.422618	-4.18666
ENSG00000172936	MYD88	protein_coding	54.39	3	MYD88	0.413378	5.92631	1.70125	0.0901851	0.422618	-4.18337
ENSG00000131844	MCCC2	protein_coding	41.2	5	MCCC2	-0.131424	5.36215	-1.70067	0.090294	0.422618	-4.18382
ENSG00000282988	HIST1H3D	protein_coding	47.53	6	HIST1H3D	0.48108	1.74412	1.70062	0.0903035	0.422618	-4.25709
ENSG00000205885	C1RL-AS1	antisense_RNA	51.7	12	C1RL-AS1	0.407438	4.67924	1.70048	0.0903309	0.422618	-4.18512
ENSG00000138018	SELENOI	protein_coding	42.63	2	SELENOI	-0.194818	5.9652	-1.70037	0.0903515	0.422618	-4.18418
ENSG00000163827	LRRC2	protein_coding	43.26	3	LRRC2	-0.418968	1.55969	-1.70004	0.0904135	0.422618	-4.30589
ENSG00000278869	BX539320.1	lincRNA	61.57	22	BX539320.1	0.383324	2.57015	1.69981	0.0904562	0.422618	-4.2216
ENSG00000232973	CYP1B1-AS1	antisense_RNA	42.28	2	CYP1B1-AS1	0.550252	1.36252	1.69943	0.0905279	0.422618	-4.27598
ENSG00000115607	IL18RAP	protein_coding	40.03	2	IL18RAP	0.519627	5.87863	1.69848	0.0907071	0.422618	-4.18652
ENSG00000225873	LINC00694	protein_coding	46.89	3	LINC00694	0.815967	1.43546	1.69747	0.0908975	0.422618	-4.27362
ENSG00000135775	COG2	protein_coding	39.42	1	COG2	-0.141441	6.11383	-1.69728	0.0909342	0.422618	-4.18774
ENSG00000112763	BTN2A1	protein_coding	45.31	6	BTN2A1	0.314256	5.10169	1.69636	0.0911085	0.422618	-4.18847
ENSG00000065526	SPEN	protein_coding	42.99	1	SPEN	0.206524	7.43698	1.69524	0.0913208	0.422618	-4.19029
ENSG00000152291	TGOLN2	protein_coding	47.66	2	TGOLN2	0.369937	7.89123	1.69504	0.0913591	0.422618	-4.19024
ENSG00000196782	MAML3	protein_coding	41.6	4	MAML3	0.403677	4.08746	1.69491	0.0913847	0.422618	-4.19575
ENSG00000205930	C21orf62-AS1	antisense_RNA	42.17	21	C21orf62-AS1	-0.293909	2.49568	-1.69419	0.0915208	0.422618	-4.2498
ENSG00000105397	TYK2	protein_coding	54.34	19	TYK2	0.234203	6.87987	1.69385	0.0915852	0.422618	-4.19203
ENSG00000107816	LZTS2	protein_coding	60.49	10	LZTS2	0.292702	3.46309	1.69329	0.0916916	0.422618	-4.21595
ENSG00000124214	STAU1	protein_coding	43.2	20	STAU1	0.288701	5.46423	1.69287	0.0917713	0.422618	-4.19227
ENSG00000116991	SIPA1L2	protein_coding	41.11	1	SIPA1L2	0.650136	5.04409	1.6928	0.0917851	0.422618	-4.19233
ENSG00000278829	AC099811.5	sense_intronic	36.65	17	AC099811.5	0.281585	4.10535	1.69219	0.0919017	0.422618	-4.1976
ENSG00000117620	SLC35A3	protein_coding	37.43	1	SLC35A3	-0.206275	6.30392	-1.69186	0.0919649	0.422618	-4.19391
ENSG00000260528	FAM157C	lincRNA	46.56	16	FAM157C	0.796281	3.63363	1.69139	0.0920549	0.422618	-4.19938
ENSG00000064886	CHI3L2	protein_coding	44.64	1	CHI3L2	-0.312382	6.3875	-1.69138	0.0920572	0.422618	-4.19449
ENSG00000132549	VPS13B	protein_coding	36.65	8	VPS13B	0.215225	8.81422	1.69087	0.0921547	0.422618	-4.19447
ENSG00000108599	AKAP10	protein_coding	41.26	17	AKAP10	0.113567	6.75005	1.69067	0.0921925	0.422618	-4.19561
ENSG00000257335	MGAM	protein_coding	39.57	7	MGAM	0.840983	7.09473	1.69063	0.0921994	0.422618	-4.19495
ENSG00000188818	ZDHHC11	protein_coding	47.93	5	ZDHHC11	0.810852	-0.0154898	1.68982	0.0923554	0.422618	-4.43585
ENSG00000267508	ZNF285	protein_coding	41.87	19	ZNF285	-0.384723	3.67077	-1.68934	0.0924471	0.422618	-4.21187
ENSG00000170776	AKAP13	protein_coding	39.92	15	AKAP13	0.35381	9.55202	1.68925	0.0924645	0.422618	-4.19617
ENSG00000252222	RNU7-13P	snRNA	41.94	1	RNU7-13P	0.673337	0.332319	1.6885	0.0926091	0.422618	-4.34751
ENSG00000140262	TCF12	protein_coding	37.17	15	TCF12	-0.154051	7.32408	-1.68837	0.092634	0.422618	-4.19808
ENSG00000076248	UNG	protein_coding	47.32	12	UNG	-0.252079	3.53213	-1.68776	0.0927516	0.422618	-4.21786
ENSG00000062282	DGAT2	protein_coding	52.02	11	DGAT2	0.642656	5.20421	1.68751	0.0927995	0.422618	-4.19813
ENSG00000181778	TMEM252	protein_coding	44.03	9	TMEM252	0.69992	1.11942	1.68705	0.0928866	0.422618	-4.29636
ENSG00000137161	CNPY3	protein_coding	50.57	6	CNPY3	0.218886	5.29137	1.68702	0.092893	0.422618	-4.19858
ENSG00000170956	CEACAM3	protein_coding	50.99	19	CEACAM3	0.598949	3.00947	1.68695	0.0929066	0.422618	-4.21424
ENSG00000266094	RASSF5	protein_coding	48.2	1	RASSF5	0.248811	7.48092	1.6868	0.0929363	0.422618	-4.19971
ENSG00000029725	RABEP1	protein_coding	41.37	17	RABEP1	-0.285039	7.39232	-1.68665	0.092964	0.422618	-4.19997
ENSG00000072062	PRKACA	protein_coding	53.35	19	PRKACA	0.467074	3.32768	1.68663	0.092968	0.422618	-4.21446
ENSG00000125844	RRBP1	protein_coding	52.51	20	RRBP1	0.329604	5.03937	1.68639	0.0930153	0.422618	-4.1993
ENSG00000101695	RNF125	protein_coding	42.46	18	RNF125	-0.16224	6.66561	-1.68512	0.0932594	0.422618	-4.2017
ENSG00000178502	KLHL11	protein_coding	47.67	17	KLHL11	-0.193226	4.55555	-1.68394	0.093488	0.422618	-4.20384
ENSG00000008405	CRY1	protein_coding	37.62	12	CRY1	-0.267499	4.46595	-1.68281	0.0937064	0.422618	-4.20649
ENSG00000051523	CYBA	protein_coding	61.89	16	CYBA	0.278	7.72197	1.6823	0.0938058	0.422618	-4.20443
ENSG00000105355	PLIN3	protein_coding	52.37	19	PLIN3	0.379808	4.85047	1.68221	0.0938223	0.422618	-4.20375
ENSG00000036549	ZZZ3	protein_coding	37.17	1	ZZZ3	-0.358112	7.23127	-1.68161	0.0939389	0.422618	-4.20564
ENSG00000185905	C16orf54	protein_coding	56.72	16	C16orf54	0.266353	6.22637	1.68158	0.0939451	0.422618	-4.20554
ENSG00000118263	KLF7	protein_coding	41.5	2	KLF7	0.429509	6.23413	1.68131	0.0939981	0.422618	-4.20589
ENSG00000180549	FUT7	protein_coding	65.42	9	FUT7	0.443668	3.49097	1.68108	0.0940423	0.422618	-4.21386
ENSG00000177426	TGIF1	protein_coding	43.85	18	TGIF1	-0.206457	4.8762	-1.68067	0.0941233	0.422618	-4.20601
ENSG00000171649	ZIK1	protein_coding	47.45	19	ZIK1	-0.242569	4.72579	-1.67946	0.0943584	0.422618	-4.20794
ENSG00000146112	PPP1R18	protein_coding	56.1	6	PPP1R18	0.428771	4.54846	1.67945	0.0943601	0.422618	-4.20749
ENSG00000114268	PFKFB4	protein_coding	51.91	3	PFKFB4	0.53273	5.01935	1.67915	0.0944179	0.422618	-4.20713
ENSG00000100722	ZC3H14	protein_coding	40.2	14	ZC3H14	-0.143157	6.18539	-1.67898	0.0944524	0.422618	-4.20815
ENSG00000178726	THBD	protein_coding	54.83	20	THBD	0.554182	2.19894	1.67864	0.0945185	0.422618	-4.24457
ENSG00000134698	AGO4	protein_coding	41.53	1	AGO4	0.359079	7.54112	1.678	0.0946437	0.422618	-4.20918
ENSG00000104218	CSPP1	protein_coding	38.01	8	CSPP1	-0.245189	5.32338	-1.67764	0.0947125	0.422618	-4.20866
ENSG00000176463	SLCO3A1	protein_coding	45.12	15	SLCO3A1	0.453628	5.70253	1.67727	0.0947866	0.422618	-4.20993
ENSG00000151948	GLT1D1	protein_coding	45.85	12	GLT1D1	0.66481	4.61064	1.67707	0.094826	0.422618	-4.2093
ENSG00000132825	PPP1R3D	protein_coding	49.7	20	PPP1R3D	0.293369	4.75818	1.67644	0.0949475	0.422618	-4.21
ENSG00000139737	SLAIN1	protein_coding	36.78	13	SLAIN1	-0.276799	5.1158	-1.67635	0.094966	0.422618	-4.2101
ENSG00000167566	NCKAP5L	protein_coding	52.89	12	NCKAP5L	0.513296	2.51944	1.67546	0.0951409	0.422618	-4.25048
ENSG00000177731	FLII	protein_coding	59.66	17	FLII	0.291627	6.73917	1.67311	0.0956028	0.422618	-4.21522
ENSG00000112893	MAN2A1	protein_coding	36.58	5	MAN2A1	-0.229686	8.1296	-1.67309	0.0956076	0.422618	-4.21446
ENSG00000162496	DHRS3	protein_coding	51.31	1	DHRS3	-0.226222	4.08866	-1.67202	0.0958181	0.422618	-4.22202
ENSG00000248671	ALG1L9P	processed_transcript	47.16	11	ALG1L9P	-0.44717	0.860534	-1.6717	0.0958814	0.422618	-4.38024
ENSG00000155275	TRMT44	protein_coding	49.1	4	TRMT44	0.246155	4.55416	1.67146	0.0959284	0.422618	-4.21722
ENSG00000244482	LILRA6	protein_coding	55.42	19	LILRA6	0.679808	3.41377	1.6709	0.0960399	0.422618	-4.22425
ENSG00000171206	TRIM8	protein_coding	57.48	10	TRIM8	0.381931	3.72707	1.67039	0.0961397	0.422618	-4.22303
ENSG00000172081	MOB3A	protein_coding	55.7	19	MOB3A	0.544975	5.41019	1.67037	0.0961432	0.422618	-4.21691
ENSG00000139572	GPR84	protein_coding	50.76	12	GPR84	0.919522	-0.215652	1.66961	0.0962946	0.422618	-4.41615
ENSG00000114656	KIAA1257	protein_coding	47.21	3	KIAA1257	0.609011	1.38926	1.66954	0.0963088	0.422618	-4.29358
ENSG00000236194	AC099811.1	sense_intronic	36.73	17	AC099811.1	0.330666	5.4654	1.66947	0.0963233	0.422618	-4.21798
ENSG00000127334	DYRK2	protein_coding	43.53	12	DYRK2	-0.269417	8.8155	-1.66926	0.096365	0.422618	-4.21812
ENSG00000144451	SPAG16	protein_coding	35.89	2	SPAG16	-0.475028	3.626	-1.66902	0.0964112	0.422618	-4.23336
ENSG00000170892	TSEN34	protein_coding	55.95	19	TSEN34	0.335743	4.98716	1.66815	0.0965834	0.422618	-4.2189
ENSG00000137312	FLOT1	protein_coding	49.72	6	FLOT1	0.27008	6.11159	1.66811	0.0965926	0.422618	-4.22043
ENSG00000188868	ZNF563	protein_coding	42.6	19	ZNF563	-0.545885	2.91384	-1.66782	0.0966493	0.422618	-4.25541
ENSG00000134765	DSC1	protein_coding	35.2	18	DSC1	-0.545603	3.64766	-1.66684	0.0968441	0.422618	-4.23808
ENSG00000108666	C17orf75	protein_coding	44.91	17	C17orf75	-0.286885	4.36125	-1.66651	0.0969114	0.422618	-4.2234
ENSG00000254087	LYN	protein_coding	43.2	8	LYN	0.41686	7.84382	1.66563	0.0970868	0.422618	-4.22238
ENSG00000168661	ZNF30	protein_coding	42.7	19	ZNF30	-0.389488	3.26714	-1.66534	0.0971432	0.422618	-4.24489
ENSG00000115828	QPCT	protein_coding	41.07	2	QPCT	0.566982	5.62247	1.66516	0.0971807	0.422618	-4.22291
ENSG00000168264	IRF2BP2	protein_coding	48.01	1	IRF2BP2	-0.192266	7.24399	-1.66504	0.0972035	0.422618	-4.22406
ENSG00000185033	SEMA4B	protein_coding	50.67	15	SEMA4B	0.458526	4.64953	1.66447	0.0973184	0.422618	-4.2228
ENSG00000151135	TMEM263	protein_coding	38.27	12	TMEM263	-0.447487	6.16295	-1.66405	0.0974014	0.422618	-4.22433
ENSG00000087074	PPP1R15A	protein_coding	56.68	19	PPP1R15A	0.340861	4.09688	1.66359	0.097493	0.422618	-4.22505
ENSG00000247774	PCED1B-AS1	processed_transcript	42.57	12	PCED1B-AS1	-0.23796	6.48157	-1.66257	0.0976974	0.422618	-4.22651
ENSG00000141524	TMC6	protein_coding	61.98	17	TMC6	0.258509	6.64372	1.66191	0.0978305	0.422618	-4.22736
ENSG00000168591	TMUB2	protein_coding	52.96	17	TMUB2	0.248814	4.13809	1.66165	0.0978837	0.422618	-4.22755
ENSG00000128059	PPAT	protein_coding	37.44	4	PPAT	-0.305529	4.88129	-1.66111	0.0979917	0.422618	-4.2263
ENSG00000111837	MAK	protein_coding	42.11	6	MAK	0.563124	3.93247	1.66068	0.098077	0.422618	-4.22744
ENSG00000196290	NIF3L1	protein_coding	41.02	2	NIF3L1	-0.253951	4.76818	-1.6601	0.0981942	0.422618	-4.22759
ENSG00000140455	USP3	protein_coding	38.44	15	USP3	0.207854	7.95159	1.65975	0.0982645	0.422618	-4.22912
ENSG00000189164	ZNF527	protein_coding	40.73	19	ZNF527	-0.373696	4.47363	-1.65968	0.098279	0.422618	-4.22938
ENSG00000143376	SNX27	protein_coding	40.41	1	SNX27	0.39966	6.32378	1.6593	0.0983554	0.422618	-4.23033
ENSG00000204388	HSPA1B	protein_coding	58.75	6	HSPA1B	0.371642	2.5722	1.65904	0.098409	0.422618	-4.25908
ENSG00000186017	ZNF566	protein_coding	40.96	19	ZNF566	-0.408666	4.67846	-1.65773	0.0986737	0.422618	-4.23036
ENSG00000172673	THEMIS	protein_coding	35.12	6	THEMIS	-0.339387	7.48037	-1.65749	0.0987215	0.422618	-4.23224
ENSG00000130305	NSUN5	protein_coding	53.93	7	NSUN5	0.178181	4.23417	1.65737	0.0987451	0.422618	-4.23351
ENSG00000172340	SUCLG2	protein_coding	39.38	3	SUCLG2	-0.238737	6.56753	-1.65675	0.0988719	0.422618	-4.233
ENSG00000004799	PDK4	protein_coding	36.07	7	PDK4	-0.471897	4.8569	-1.65657	0.0989083	0.422618	-4.23092
ENSG00000236609	ZNF853	protein_coding	57.53	7	ZNF853	-0.361596	1.4147	-1.65645	0.0989322	0.422618	-4.33768
ENSG00000105339	DENND3	protein_coding	51.59	8	DENND3	0.56931	7.28872	1.65614	0.0989938	0.422618	-4.23333
ENSG00000115604	IL18R1	protein_coding	39.54	2	IL18R1	0.408631	5.05503	1.65587	0.0990484	0.422618	-4.23198
ENSG00000072518	MARK2	protein_coding	49.65	11	MARK2	0.554836	4.36976	1.65561	0.099103	0.422618	-4.23249
ENSG00000104381	GDAP1	protein_coding	38	8	GDAP1	-0.253864	4.31331	-1.65556	0.0991117	0.422618	-4.2343
ENSG00000267940	AC022762.2	lincRNA	39.02	11	AC022762.2	0.352142	2.06453	1.6551	0.0992052	0.422618	-4.27974
ENSG00000173208	ABCD2	protein_coding	34.95	12	ABCD2	-0.557681	6.02516	-1.65398	0.0994335	0.422618	-4.23506
ENSG00000251441	RTEL1P1	processed_pseudogene	59.32	4	RTEL1P1	0.824212	2.70038	1.6533	0.0995706	0.422618	-4.25373
ENSG00000259379	MTND5P32	processed_pseudogene	36.9	15	MTND5P32	1.09604	0.639191	1.65329	0.0995727	0.422618	-4.36018
ENSG00000138942	RNF185	protein_coding	44.98	22	RNF185	0.177726	5.03039	1.65303	0.0996275	0.422618	-4.23472
ENSG00000213186	TRIM59	protein_coding	42.27	3	TRIM59	-0.376508	5.06035	-1.65293	0.0996474	0.422618	-4.23467
ENSG00000100284	TOM1	protein_coding	53.51	22	TOM1	0.360383	3.96891	1.65258	0.0997182	0.422618	-4.23773
ENSG00000104856	RELB	protein_coding	51.26	19	RELB	0.303578	2.66086	1.65167	0.0999032	0.422618	-4.26435
ENSG00000125885	MCM8	protein_coding	39.4	20	MCM8	-0.15704	4.87573	-1.65154	0.0999311	0.422618	-4.2362
ENSG00000163257	DCAF16	protein_coding	39.37	4	DCAF16	-0.116415	6.52264	-1.65097	0.100047	0.422618	-4.23933
ENSG00000124596	OARD1	protein_coding	44.19	6	OARD1	-0.22082	5.74525	-1.65073	0.100096	0.422618	-4.23819
ENSG00000245937	LINC01184	lincRNA	37.74	5	LINC01184	-0.237603	5.55132	-1.65059	0.100125	0.422618	-4.23777
ENSG00000166224	SGPL1	protein_coding	41.07	10	SGPL1	0.274661	5.62733	1.65051	0.100141	0.422618	-4.23864
ENSG00000075420	FNDC3B	protein_coding	39.76	3	FNDC3B	0.391341	7.02192	1.64991	0.100264	0.422618	-4.24036
ENSG00000270629	NBPF14	protein_coding	41.33	1	NBPF14	0.340047	5.48346	1.6495	0.100348	0.422618	-4.23962
ENSG00000110395	CBL	protein_coding	42.2	11	CBL	0.607194	6.96511	1.64845	0.100564	0.422618	-4.24228
ENSG00000048740	CELF2	protein_coding	41.91	10	CELF2	0.268382	8.67465	1.64748	0.100762	0.422618	-4.24155
ENSG00000149308	NPAT	protein_coding	40.27	11	NPAT	-0.216874	7.69876	-1.64685	0.100892	0.422618	-4.24368
ENSG00000197457	STMN3	protein_coding	59.38	20	STMN3	-0.237849	5.18016	-1.64675	0.100911	0.422618	-4.24111
ENSG00000070785	EIF2B3	protein_coding	42.55	1	EIF2B3	-0.156271	4.4213	-1.646	0.101066	0.422618	-4.2432
ENSG00000088930	XRN2	protein_coding	37.22	20	XRN2	0.173817	7.52765	1.6455	0.10117	0.422618	-4.24504
ENSG00000140678	ITGAX	protein_coding	52.2	16	ITGAX	0.765514	5.93876	1.64539	0.101192	0.422618	-4.24514
ENSG00000228649	SNHG26	processed_transcript	43.38	7	SNHG26	-0.27719	2.6676	-1.6451	0.101253	0.422618	-4.28089
ENSG00000149177	PTPRJ	protein_coding	45.38	11	PTPRJ	0.467615	7.93172	1.645	0.101273	0.422618	-4.24478
ENSG00000248124	RRN3P1	transcribed_unprocessed_pseudogene	41.35	16	RRN3P1	-0.325629	5.5257	-1.64459	0.101357	0.422618	-4.24393
ENSG00000146463	ZMYM4	protein_coding	38.64	1	ZMYM4	-0.144427	6.56445	-1.64414	0.101451	0.422618	-4.24687
ENSG00000163608	NEPRO	protein_coding	39.07	3	NEPRO	-0.240087	6.57414	-1.64399	0.101481	0.422618	-4.24703
ENSG00000110628	SLC22A18	protein_coding	61.48	11	SLC22A18	0.441919	2.06864	1.64397	0.101487	0.422618	-4.29201
ENSG00000148400	NOTCH1	protein_coding	63.39	9	NOTCH1	0.63168	5.14365	1.6434	0.101603	0.422618	-4.24554
ENSG00000133316	WDR74	protein_coding	51.65	11	WDR74	-0.186803	4.82257	-1.64318	0.10165	0.422618	-4.24477
ENSG00000120662	MTRF1	protein_coding	39.67	13	MTRF1	-0.25223	5.08152	-1.64261	0.101767	0.422618	-4.24538
ENSG00000006634	DBF4	protein_coding	36.72	7	DBF4	-0.422278	4.89529	-1.64256	0.101779	0.422618	-4.24534
ENSG00000258082	AL391832.3	lincRNA	51.64	1	AL391832.3	0.48901	1.43155	1.6419	0.101914	0.422618	-4.31811
ENSG00000161395	PGAP3	protein_coding	51.61	17	PGAP3	-0.289719	2.50582	-1.64182	0.101932	0.422618	-4.28982
ENSG00000111859	NEDD9	protein_coding	43.09	6	NEDD9	0.313067	6.96822	1.64047	0.102212	0.422618	-4.25111
ENSG00000211800	TRAV20	TR_V_gene	45	14	TRAV20	-0.438928	1.27374	-1.64026	0.102255	0.422618	-4.36865
ENSG00000140995	DEF8	protein_coding	57.08	16	DEF8	0.256723	6.21478	1.64013	0.102282	0.422618	-4.25112
ENSG00000126883	NUP214	protein_coding	42.09	9	NUP214	0.268411	6.53426	1.64007	0.102295	0.422618	-4.25154
ENSG00000234134	AL158835.2	sense_intronic	57.31	10	AL158835.2	-0.46258	0.558708	-1.63875	0.10257	0.422618	-4.40082
ENSG00000114021	NIT2	protein_coding	43.01	3	NIT2	-0.13768	5.01044	-1.63874	0.102572	0.422618	-4.24927
ENSG00000035141	FAM136A	protein_coding	48.46	2	FAM136A	-0.330712	4.82298	-1.63846	0.102631	0.422618	-4.24957
ENSG00000227200	AL162724.1	sense_intronic	52.42	9	AL162724.1	0.597682	0.836165	1.6383	0.102664	0.422618	-4.36327
ENSG00000135763	URB2	protein_coding	43.59	1	URB2	0.209408	5.04936	1.63822	0.10268	0.422618	-4.24988
ENSG00000140836	ZFHX3	protein_coding	46.28	16	ZFHX3	0.473136	3.21592	1.6373	0.102873	0.422618	-4.26175
ENSG00000139083	ETV6	protein_coding	43.19	12	ETV6	0.547476	4.6888	1.63728	0.102878	0.422618	-4.25082
ENSG00000114541	FRMD4B	protein_coding	41.42	3	FRMD4B	0.391706	4.18146	1.63712	0.102911	0.422618	-4.2511
ENSG00000089220	PEBP1	protein_coding	49.19	12	PEBP1	-0.275036	6.02439	-1.63663	0.103013	0.422618	-4.25378
ENSG00000153029	MR1	protein_coding	46.07	1	MR1	0.160329	6.48809	1.63652	0.103037	0.422618	-4.25536
ENSG00000234290	AC116366.1	antisense_RNA	46.68	5	AC116366.1	0.726067	0.27335	1.63537	0.103276	0.422618	-4.39763
ENSG00000114737	CISH	protein_coding	57	3	CISH	0.438745	4.39263	1.63533	0.103286	0.422618	-4.25292
ENSG00000175581	MRPL48	protein_coding	43.35	11	MRPL48	-0.422746	4.09915	-1.63522	0.103309	0.422618	-4.25598
ENSG00000060339	CCAR1	protein_coding	41.75	10	CCAR1	-0.191254	6.76688	-1.63453	0.103453	0.422618	-4.25748
ENSG00000101152	DNAJC5	protein_coding	51.37	20	DNAJC5	0.347145	6.16814	1.63417	0.103528	0.422618	-4.25755
ENSG00000026652	AGPAT4	protein_coding	45.36	6	AGPAT4	0.210167	5.18248	1.63388	0.10359	0.422618	-4.25527
ENSG00000215114	UBXN2B	protein_coding	38.03	8	UBXN2B	0.27365	6.41797	1.63368	0.103632	0.422618	-4.25825
ENSG00000122490	PQLC1	protein_coding	52.94	18	PQLC1	0.214635	4.8757	1.63361	0.103646	0.422618	-4.25459
ENSG00000204577	LILRB3	protein_coding	59.87	19	LILRB3	0.608299	4.57856	1.63312	0.103748	0.422618	-4.25537
ENSG00000104447	TRPS1	protein_coding	35.81	8	TRPS1	0.206926	6.47101	1.63311	0.103751	0.422618	-4.25905
ENSG00000123297	TSFM	protein_coding	44.22	12	TSFM	-0.19263	3.67251	-1.63282	0.103812	0.422618	-4.26312
ENSG00000234389	AC007278.1	sense_intronic	44.58	2	AC007278.1	0.6669	2.3592	1.63229	0.103924	0.422618	-4.27667
ENSG00000213626	LBH	protein_coding	46.97	2	LBH	-0.18875	8.45218	-1.63146	0.104099	0.422618	-4.25933
ENSG00000105404	RABAC1	protein_coding	61.62	19	RABAC1	0.240604	4.4664	1.63134	0.104124	0.422618	-4.25676
ENSG00000005882	PDK2	protein_coding	56.67	17	PDK2	0.351168	2.79585	1.63129	0.104134	0.422618	-4.28483
ENSG00000068383	INPP5A	protein_coding	54.13	10	INPP5A	0.237819	4.60348	1.63058	0.104285	0.422618	-4.25749
ENSG00000128915	ICE2	protein_coding	36.91	15	ICE2	-0.285656	7.29246	-1.6303	0.104344	0.422618	-4.26203
ENSG00000211724	TRBV6-6	TR_V_gene	53.67	7	TRBV6-6	-0.411713	1.09517	-1.62981	0.104447	0.422618	-4.37601
ENSG00000034152	MAP2K3	protein_coding	56.97	17	MAP2K3	0.59612	5.05208	1.62859	0.104706	0.422618	-4.26068
ENSG00000224032	EPB41L4A-AS1	lincRNA	43.19	5	EPB41L4A-AS1	-0.370625	4.81762	-1.62833	0.104761	0.422618	-4.25976
ENSG00000167272	POP5	protein_coding	48.65	12	POP5	-0.344587	4.54042	-1.62775	0.104884	0.422618	-4.26073
ENSG00000149311	ATM	protein_coding	37.52	11	ATM	-0.256103	11.0556	-1.62718	0.105006	0.422618	-4.26094
ENSG00000101457	DNTTIP1	protein_coding	46	20	DNTTIP1	0.268855	4.23397	1.62703	0.105037	0.422618	-4.26125
ENSG00000147687	TATDN1	protein_coding	40.76	8	TATDN1	-0.371555	4.14814	-1.6269	0.105064	0.422618	-4.26362
ENSG00000076944	STXBP2	protein_coding	61.17	19	STXBP2	0.464032	2.8712	1.62653	0.105144	0.422618	-4.27784
ENSG00000088356	PDRG1	protein_coding	49.41	20	PDRG1	-0.282767	3.88555	-1.62635	0.105181	0.422618	-4.26567
ENSG00000176788	BASP1	protein_coding	43.15	5	BASP1	0.583712	5.75495	1.62492	0.105486	0.422618	-4.2663
ENSG00000260296	AC095057.3	sense_overlapping	32.58	4	AC095057.3	-0.527825	3.00229	-1.62486	0.105499	0.422618	-4.28522
ENSG00000145555	MYO10	protein_coding	44.1	5	MYO10	0.720661	0.62115	1.62436	0.105605	0.422618	-4.35885
ENSG00000181666	HKR1	protein_coding	43.83	19	HKR1	0.18397	6.09114	1.62427	0.105625	0.422618	-4.26736
ENSG00000087053	MTMR2	protein_coding	36.56	11	MTMR2	-0.182718	4.95012	-1.6231	0.105876	0.422618	-4.2652
ENSG00000126561	STAT5A	protein_coding	54.63	17	STAT5A	0.22759	6.23485	1.62307	0.105882	0.422618	-4.26957
ENSG00000159588	CCDC17	protein_coding	58.1	1	CCDC17	0.509427	2.40556	1.62184	0.106144	0.422618	-4.29494
ENSG00000188846	RPL14	protein_coding	44.36	3	RPL14	-0.411504	8.5238	-1.6218	0.106154	0.422618	-4.26946
ENSG00000267416	AC025048.4	lincRNA	43.52	17	AC025048.4	-0.646238	0.205892	-1.62164	0.106187	0.422618	-4.43223
ENSG00000168795	ZBTB5	protein_coding	44.23	9	ZBTB5	-0.138645	5.16288	-1.62034	0.106467	0.422618	-4.2685
ENSG00000151882	CCL28	protein_coding	41.26	5	CCL28	-0.242149	2.97862	-1.6202	0.106497	0.422618	-4.28994
ENSG00000086288	NME8	protein_coding	37.47	7	NME8	0.500999	2.55724	1.62007	0.106526	0.422618	-4.2855
ENSG00000127946	HIP1	protein_coding	48.34	7	HIP1	0.617955	4.69496	1.61977	0.106589	0.422618	-4.26881
ENSG00000273141	AP001269.4	antisense_RNA	69.34	18	AP001269.4	0.666872	0.150678	1.61953	0.106641	0.422618	-4.41478
ENSG00000170846	AC093323.1	lincRNA	53.75	4	AC093323.1	-0.350675	4.55749	-1.61877	0.106804	0.422618	-4.26949
ENSG00000183527	PSMG1	protein_coding	41.56	21	PSMG1	-0.33076	3.5198	-1.61861	0.10684	0.422618	-4.27802
ENSG00000147586	MRPS28	protein_coding	37.19	8	MRPS28	-0.237947	2.48408	-1.61749	0.107081	0.422618	-4.30473
ENSG00000119121	TRPM6	protein_coding	39.99	9	TRPM6	0.612451	4.71423	1.61704	0.107178	0.422618	-4.272
ENSG00000184445	KNTC1	protein_coding	41.24	12	KNTC1	-0.19506	6.1683	-1.61686	0.107217	0.422618	-4.27568
ENSG00000169087	HSPBAP1	protein_coding	39.97	3	HSPBAP1	0.16978	5.80685	1.61662	0.107267	0.422618	-4.2755
ENSG00000145675	PIK3R1	protein_coding	39.22	5	PIK3R1	-0.200181	7.91573	-1.61657	0.107279	0.422618	-4.27593
ENSG00000135899	SP110	protein_coding	42.37	2	SP110	0.362541	7.35746	1.61638	0.107319	0.422618	-4.27679
ENSG00000279500	AC108704.2	TEC	46.58	12	AC108704.2	0.40009	3.14382	1.61624	0.10735	0.422618	-4.28071
ENSG00000204130	RUFY2	protein_coding	40.87	10	RUFY2	-0.182006	5.24748	-1.61621	0.107356	0.422618	-4.27322
ENSG00000167699	GLOD4	protein_coding	45.54	17	GLOD4	-0.189383	5.85539	-1.61621	0.107357	0.422618	-4.27515
ENSG00000279433	AC018529.3	TEC	42.64	18	AC018529.3	0.519835	4.5726	1.61608	0.107386	0.422618	-4.27214
ENSG00000187987	ZSCAN23	protein_coding	39.86	6	ZSCAN23	-0.391899	2.50508	-1.61606	0.10739	0.422618	-4.31217
ENSG00000280120	AC073857.1	TEC	39.37	12	AC073857.1	-0.229589	2.64562	-1.61603	0.107395	0.422618	-4.302
ENSG00000171302	CANT1	protein_coding	57.12	17	CANT1	0.37088	4.70083	1.61563	0.107482	0.422618	-4.27293
ENSG00000131778	CHD1L	protein_coding	40.27	1	CHD1L	-0.141513	6.25881	-1.61538	0.107536	0.422618	-4.27728
ENSG00000099899	TRMT2A	protein_coding	63.27	22	TRMT2A	0.193123	4.41567	1.61463	0.1077	0.422618	-4.27372
ENSG00000115956	PLEK	protein_coding	41.22	2	PLEK	0.364024	6.49918	1.61444	0.10774	0.422618	-4.27916
ENSG00000105926	MPP6	protein_coding	35.88	7	MPP6	-0.370138	5.77266	-1.61398	0.107839	0.422618	-4.27731
ENSG00000101265	RASSF2	protein_coding	49.02	20	RASSF2	0.299476	8.83799	1.61376	0.107887	0.422618	-4.27665
ENSG00000070444	MNT	protein_coding	61.67	17	MNT	0.462539	3.01015	1.6132	0.108009	0.422624	-4.28699
ENSG00000279394	AC015871.4	TEC	39.51	15	AC015871.4	0.614444	2.56398	1.61246	0.108169	0.422624	-4.29718
ENSG00000157823	AP3S2	protein_coding	44.42	15	AP3S2	0.342966	3.94322	1.61205	0.10826	0.422624	-4.27716
ENSG00000197363	ZNF517	protein_coding	56.18	8	ZNF517	0.229531	2.73395	1.61199	0.108274	0.422624	-4.30251
ENSG00000171817	ZNF540	protein_coding	39.56	19	ZNF540	-0.456312	3.95525	-1.61168	0.10834	0.422624	-4.27973
ENSG00000085788	DDHD2	protein_coding	42.25	8	DDHD2	-0.182643	6.73601	-1.61066	0.108562	0.42278	-4.28305
ENSG00000138964	PARVG	protein_coding	51.78	22	PARVG	0.233763	6.89341	1.60995	0.108719	0.42278	-4.28416
ENSG00000102445	RUBCNL	protein_coding	40.5	13	RUBCNL	0.264447	7.05255	1.60936	0.108846	0.42278	-4.28471
ENSG00000239264	TXNDC5	protein_coding	47.02	6	TXNDC5	0.466809	1.11018	1.60934	0.108851	0.42278	-4.39058
ENSG00000235568	NFAM1	protein_coding	54.9	22	NFAM1	0.660504	4.51115	1.60914	0.108895	0.42278	-4.27944
ENSG00000001629	ANKIB1	protein_coding	36.77	7	ANKIB1	-0.175787	6.96458	-1.60902	0.108921	0.42278	-4.28505
ENSG00000282499	TRBV25-1	TR_V_gene	46.93	7	TRBV25-1	-0.404382	0.801311	-1.60838	0.109061	0.422807	-4.4097
ENSG00000140743	CDR2	protein_coding	43.33	16	CDR2	-0.212785	5.83672	-1.60795	0.109155	0.422807	-4.28333
ENSG00000160049	DFFA	protein_coding	48.52	1	DFFA	-0.140256	5.81261	-1.60744	0.109266	0.422807	-4.28447
ENSG00000055044	NOP58	protein_coding	41.15	2	NOP58	-0.36927	6.37984	-1.60734	0.109289	0.422807	-4.28605
ENSG00000171843	MLLT3	protein_coding	37.12	9	MLLT3	-0.266704	6.8307	-1.60501	0.109802	0.423479	-4.28914
ENSG00000261386	AC027682.4	lincRNA	50.04	16	AC027682.4	0.622295	0.603246	1.60468	0.109874	0.423479	-4.42054
ENSG00000187840	EIF4EBP1	protein_coding	49.34	8	EIF4EBP1	0.358419	1.12844	1.60406	0.110011	0.423479	-4.37124
ENSG00000127507	ADGRE2	protein_coding	46.71	19	ADGRE2	0.567162	5.7044	1.60362	0.110107	0.423479	-4.28946
ENSG00000105197	TIMM50	protein_coding	53.07	19	TIMM50	-0.156546	4.28934	-1.60338	0.110159	0.423479	-4.28468
ENSG00000011009	LYPLA2	protein_coding	62.39	1	LYPLA2	0.237556	3.26172	1.60308	0.110227	0.423479	-4.29409
ENSG00000205181	LINC00654	lincRNA	50.26	20	LINC00654	0.53209	1.81595	1.60308	0.110227	0.423479	-4.32529
ENSG00000177191	B3GNT8	protein_coding	64.26	19	B3GNT8	0.489379	2.45832	1.6029	0.110266	0.423479	-4.30397
ENSG00000160712	IL6R	protein_coding	49.12	1	IL6R	0.34458	7.77849	1.60187	0.110493	0.423479	-4.29103
ENSG00000136040	PLXNC1	protein_coding	43.75	12	PLXNC1	0.438562	8.29478	1.60184	0.1105	0.423479	-4.28931
ENSG00000264764	MIR4772	miRNA	48.72	2	MIR4772	0.756099	-0.277348	1.60061	0.110772	0.423479	-4.42511
ENSG00000134250	NOTCH2	protein_coding	39.74	1	NOTCH2	0.475451	8.14613	1.60046	0.110805	0.423479	-4.29171
ENSG00000185838	GNB1L	protein_coding	52.87	22	GNB1L	0.308147	2.59405	1.60041	0.110817	0.423479	-4.31549
ENSG00000086062	B4GALT1	protein_coding	47.1	9	B4GALT1	0.311422	6.17885	1.60022	0.110861	0.423479	-4.29372
ENSG00000076321	KLHL20	protein_coding	38.33	1	KLHL20	-0.173386	5.64253	-1.6	0.110907	0.423479	-4.29141
ENSG00000118520	ARG1	protein_coding	37.97	6	ARG1	0.702289	2.81519	1.59928	0.111069	0.423479	-4.29349
ENSG00000144567	RETREG2	protein_coding	53.85	2	RETREG2	0.250646	5.86857	1.59922	0.111081	0.423479	-4.29399
ENSG00000258944	AC004846.2	antisense_RNA	47.74	14	AC004846.2	0.497869	1.56021	1.59918	0.11109	0.423479	-4.33874
ENSG00000167208	SNX20	protein_coding	51.29	16	SNX20	0.273776	5.79648	1.5984	0.111264	0.423797	-4.29472
ENSG00000069849	ATP1B3	protein_coding	40.61	3	ATP1B3	-0.203857	4.48902	-1.59694	0.11159	0.424692	-4.29072
ENSG00000198216	CACNA1E	protein_coding	43.7	1	CACNA1E	0.797464	1.89167	1.59637	0.111716	0.424692	-4.31531
ENSG00000129460	NGDN	protein_coding	42.99	14	NGDN	-0.327253	5.13256	-1.59583	0.111836	0.424692	-4.2931
ENSG00000166825	ANPEP	protein_coding	53.35	15	ANPEP	0.890805	3.14735	1.59572	0.111861	0.424692	-4.29569
ENSG00000188042	ARL4C	protein_coding	50.16	2	ARL4C	-0.192544	7.69055	-1.59481	0.112066	0.425124	-4.29948
ENSG00000144161	ZC3H8	protein_coding	38.5	2	ZC3H8	-0.230522	5.31011	-1.59303	0.112465	0.425621	-4.29697
ENSG00000162825	NBPF20	protein_coding	44.12	1	NBPF20	0.328585	2.34249	1.59269	0.11254	0.425621	-4.3308
ENSG00000100445	SDR39U1	protein_coding	53.54	14	SDR39U1	-0.163378	4.76914	-1.59261	0.112558	0.425621	-4.29512
ENSG00000104660	LEPROTL1	protein_coding	42.61	8	LEPROTL1	-0.283581	7.83954	-1.5926	0.11256	0.425621	-4.30156
ENSG00000159079	C21orf59	protein_coding	47.5	21	C21orf59	-0.208733	2.90197	-1.59178	0.112744	0.425651	-4.31303
ENSG00000148719	DNAJB12	protein_coding	53.03	10	DNAJB12	0.231753	5.12688	1.59077	0.112972	0.425651	-4.29946
ENSG00000197442	MAP3K5	protein_coding	39.89	6	MAP3K5	0.299483	7.13604	1.59063	0.113002	0.425651	-4.30423
ENSG00000164466	SFXN1	protein_coding	42.43	5	SFXN1	-0.146007	6.0971	-1.59037	0.113062	0.425651	-4.30326
ENSG00000167676	PLIN4	protein_coding	59.39	19	PLIN4	0.751799	1.1296	1.58985	0.11318	0.425651	-4.35797
ENSG00000257017	HP	protein_coding	47.68	16	HP	0.851977	1.8745	1.58945	0.11327	0.425651	-4.33611
ENSG00000109943	CRTAM	protein_coding	40.96	11	CRTAM	-0.450749	4.49524	-1.58937	0.113287	0.425651	-4.29783
ENSG00000152409	JMY	protein_coding	40.2	5	JMY	-0.253986	6.16376	-1.58894	0.113386	0.425651	-4.30497
ENSG00000121895	TMEM156	protein_coding	39	4	TMEM156	-0.335808	5.55904	-1.58866	0.113447	0.425651	-4.30253
ENSG00000196209	SIRPB2	protein_coding	44.05	20	SIRPB2	0.658436	4.99831	1.58853	0.113477	0.425651	-4.3023
ENSG00000139832	RAB20	protein_coding	49.74	13	RAB20	0.487268	2.281	1.58794	0.113612	0.425817	-4.32162
ENSG00000120705	ETF1	protein_coding	43.04	5	ETF1	-0.182628	6.48341	-1.58713	0.113795	0.426162	-4.30814
ENSG00000011143	MKS1	protein_coding	47.46	17	MKS1	0.203455	3.10131	1.58658	0.113919	0.426251	-4.31455
ENSG00000196352	CD55	protein_coding	36.32	1	CD55	0.260995	7.83236	1.58622	0.114001	0.426251	-4.3074
ENSG00000008516	MMP25	protein_coding	58.2	16	MMP25	0.671023	4.91593	1.58578	0.114101	0.426271	-4.30546
ENSG00000091436	MAP3K20	protein_coding	38.91	2	MAP3K20	0.342061	5.04124	1.58539	0.114188	0.426271	-4.30592
ENSG00000123329	ARHGAP9	protein_coding	51.84	12	ARHGAP9	0.308929	6.22876	1.58469	0.114348	0.426529	-4.31053
ENSG00000272669	AL021707.6	antisense_RNA	56.82	22	AL021707.6	0.583302	0.60812	1.58317	0.114693	0.427135	-4.40052
ENSG00000196284	SUPT3H	protein_coding	36.3	6	SUPT3H	-0.345269	3.78881	-1.58283	0.114771	0.427135	-4.30657
ENSG00000198380	GFPT1	protein_coding	39.5	2	GFPT1	-0.176069	5.7852	-1.58277	0.114784	0.427135	-4.31018
ENSG00000228079	AC012368.2	lincRNA	39.55	2	AC012368.2	-0.643207	1.10129	-1.58015	0.115384	0.428014	-4.3773
ENSG00000203812	HIST2H2AA3	protein_coding	61.75	1	HIST2H2AA3	0.329032	3.8661	1.57952	0.115529	0.428014	-4.30732
ENSG00000083444	PLOD1	protein_coding	53.54	1	PLOD1	0.39353	3.70244	1.57863	0.115731	0.428014	-4.30845
ENSG00000162946	DISC1	protein_coding	42.18	1	DISC1	0.389764	5.45839	1.57857	0.115745	0.428014	-4.31491
ENSG00000234608	MAPKAPK5-AS1	lincRNA	53.55	12	MAPKAPK5-AS1	-0.395639	4.25334	-1.5784	0.115786	0.428014	-4.3082
ENSG00000264653	MIR5194	miRNA	45	8	MIR5194	0.68464	0.804682	1.57823	0.115823	0.428014	-4.40537
ENSG00000167286	CD3D	protein_coding	50.49	11	CD3D	-0.547477	7.05984	-1.57804	0.115868	0.428014	-4.31757
ENSG00000260861	AL049634.2	protein_coding	42.96	20	AL049634.2	0.587171	0.405147	1.57799	0.11588	0.428014	-4.41177
ENSG00000139714	MORN3	protein_coding	50.66	12	MORN3	-0.454075	1.82479	-1.57797	0.115883	0.428014	-4.36052
ENSG00000233030	AC243772.2	antisense_RNA	43.96	1	AC243772.2	0.719903	0.554207	1.57756	0.115979	0.428014	-4.39864
ENSG00000100266	PACSIN2	protein_coding	48.59	22	PACSIN2	0.300112	6.88327	1.57707	0.11609	0.428014	-4.31875
ENSG00000227825	SLC9A7P1	transcribed_processed_pseudogene	49.17	12	SLC9A7P1	0.478231	2.52172	1.57661	0.116197	0.428014	-4.32248
ENSG00000087266	SH3BP2	protein_coding	59.23	4	SH3BP2	0.416618	6.19043	1.57642	0.116241	0.428014	-4.31908
ENSG00000168884	TNIP2	protein_coding	54.04	4	TNIP2	0.17227	4.84335	1.57617	0.116299	0.428014	-4.31231
ENSG00000166532	RIMKLB	protein_coding	41.05	12	RIMKLB	-0.229027	5.94093	-1.57553	0.116445	0.428213	-4.31777
ENSG00000092758	COL9A3	protein_coding	61.84	20	COL9A3	0.58713	1.47888	1.57397	0.116805	0.428924	-4.35814
ENSG00000137760	ALKBH8	protein_coding	36.18	11	ALKBH8	-0.275741	5.1434	-1.57385	0.116833	0.428924	-4.31534
ENSG00000107796	ACTA2	protein_coding	40.29	10	ACTA2	0.697022	0.131308	1.57317	0.116992	0.428924	-4.43236
ENSG00000179630	LACC1	protein_coding	36.87	13	LACC1	-0.460183	2.19079	-1.57272	0.117095	0.428924	-4.33771
ENSG00000105821	DNAJC2	protein_coding	40.56	7	DNAJC2	-0.293217	5.03681	-1.57272	0.117096	0.428924	-4.3159
ENSG00000130382	MLLT1	protein_coding	55.57	19	MLLT1	0.493523	2.14585	1.57219	0.117218	0.428973	-4.33921
ENSG00000186020	ZNF529	protein_coding	40.96	19	ZNF529	-0.274639	5.74858	-1.57125	0.117436	0.428973	-4.32142
ENSG00000141540	TTYH2	protein_coding	54.47	17	TTYH2	0.521765	1.98401	1.57057	0.117594	0.428973	-4.34627
ENSG00000142347	MYO1F	protein_coding	52.58	19	MYO1F	0.490351	7.56034	1.56994	0.11774	0.428973	-4.32456
ENSG00000233154	LINC01762	lincRNA	43.06	1	LINC01762	0.645372	0.380629	1.56994	0.11774	0.428973	-4.41397
ENSG00000059588	TARBP1	protein_coding	40.27	1	TARBP1	-0.184276	6.8102	-1.56961	0.117819	0.428973	-4.32633
ENSG00000228409	CCT6P1	transcribed_unprocessed_pseudogene	40.94	7	CCT6P1	-0.204444	3.8953	-1.56847	0.118083	0.428973	-4.31823
ENSG00000159128	IFNGR2	protein_coding	44.83	21	IFNGR2	0.247951	6.73308	1.56815	0.118159	0.428973	-4.32791
ENSG00000119684	MLH3	protein_coding	41.37	14	MLH3	-0.288906	6.27562	-1.56757	0.118293	0.428973	-4.32762
ENSG00000223959	AFG3L1P	transcribed_unitary_pseudogene	50.98	16	AFG3L1P	0.216424	4.88358	1.56751	0.118307	0.428973	-4.32017
ENSG00000198718	TOGARAM1	protein_coding	37.85	14	TOGARAM1	-0.204301	5.88894	-1.56708	0.118408	0.428973	-4.32685
ENSG00000136718	IMP4	protein_coding	53.58	2	IMP4	-0.131015	5.30569	-1.56702	0.118422	0.428973	-4.32353
ENSG00000161298	ZNF382	protein_coding	41.92	19	ZNF382	-0.211582	4.5147	-1.56586	0.118692	0.428973	-4.32015
ENSG00000033867	SLC4A7	protein_coding	36.85	3	SLC4A7	-0.295498	7.77916	-1.5656	0.118753	0.428973	-4.32991
ENSG00000175182	FAM131A	protein_coding	55.67	3	FAM131A	0.276331	3.25636	1.5647	0.118964	0.428973	-4.32496
ENSG00000035115	SH3YL1	protein_coding	40.78	2	SH3YL1	-0.216079	6.59666	-1.56396	0.119139	0.428973	-4.33202
ENSG00000283444	AC083865.1	unitary_pseudogene	37.55	7	AC083865.1	0.874388	0.158952	1.56292	0.119384	0.428973	-4.42486
ENSG00000197971	MBP	protein_coding	48.31	18	MBP	0.304525	7.67086	1.5629	0.119389	0.428973	-4.3322
ENSG00000237781	AL356356.1	antisense_RNA	61.01	1	AL356356.1	0.683417	1.51415	1.56249	0.119484	0.428973	-4.35953
ENSG00000129355	CDKN2D	protein_coding	58.55	19	CDKN2D	0.316958	5.52618	1.56219	0.119555	0.428973	-4.33163
ENSG00000263002	ZNF234	protein_coding	41.72	19	ZNF234	-0.190154	5.43782	-1.56118	0.119793	0.428973	-4.33011
ENSG00000120798	NR2C1	protein_coding	39.56	12	NR2C1	-0.251702	5.48876	-1.56109	0.119815	0.428973	-4.3303
ENSG00000170836	PPM1D	protein_coding	41	17	PPM1D	0.13151	4.80431	1.56062	0.119926	0.428973	-4.32816
ENSG00000166483	WEE1	protein_coding	40.54	11	WEE1	-0.249085	4.22647	-1.5605	0.119954	0.428973	-4.32468
ENSG00000278600	AC015871.3	sense_intronic	41.18	15	AC015871.3	0.26186	5.33682	1.5603	0.12	0.428973	-4.33264
ENSG00000101290	CDS2	protein_coding	44.84	20	CDS2	0.232248	7.19952	1.55976	0.120129	0.428973	-4.3367
ENSG00000143373	ZNF687	protein_coding	57.99	1	ZNF687	0.364515	3.61634	1.55919	0.120264	0.428973	-4.32659
ENSG00000069667	RORA	protein_coding	41.64	15	RORA	-0.275423	7.97275	-1.55916	0.120271	0.428973	-4.3361
ENSG00000115368	WDR75	protein_coding	37.03	2	WDR75	-0.246851	6.63789	-1.5591	0.120285	0.428973	-4.33728
ENSG00000171033	PKIA	protein_coding	34.75	8	PKIA	-0.432744	5.47438	-1.55833	0.120467	0.428973	-4.33237
ENSG00000183691	NOG	protein_coding	59.46	17	NOG	-0.472605	4.68881	-1.55818	0.120501	0.428973	-4.32735
ENSG00000163694	RBM47	protein_coding	43.22	4	RBM47	0.518059	5.8648	1.55701	0.120781	0.428973	-4.33849
ENSG00000268170	AC073342.2	antisense_RNA	40.39	7	AC073342.2	0.744799	1.34536	1.55695	0.120794	0.428973	-4.38211
ENSG00000080819	CPOX	protein_coding	38.07	3	CPOX	-0.21261	5.0055	-1.55685	0.120818	0.428973	-4.33161
ENSG00000275485	AL512652.1	sense_intronic	43.4	13	AL512652.1	0.380059	1.02645	1.55684	0.12082	0.428973	-4.41461
ENSG00000198142	SOWAHC	protein_coding	47.58	2	SOWAHC	-0.446444	1.49844	-1.55656	0.120887	0.428973	-4.36792
ENSG00000089639	GMIP	protein_coding	56.14	19	GMIP	0.448798	4.7976	1.5565	0.1209	0.428973	-4.33247
ENSG00000083828	ZNF586	protein_coding	46.13	19	ZNF586	0.104067	6.14953	1.55603	0.121014	0.428973	-4.33994
ENSG00000084234	APLP2	protein_coding	43.6	11	APLP2	0.342178	7.21044	1.55583	0.121061	0.428973	-4.34062
ENSG00000134461	ANKRD16	protein_coding	46.86	10	ANKRD16	0.241071	2.67505	1.55561	0.121112	0.428973	-4.34705
ENSG00000080986	NDC80	protein_coding	36.36	18	NDC80	-0.40157	3.02375	-1.5543	0.121424	0.428973	-4.33965
ENSG00000130592	LSP1	protein_coding	61.64	11	LSP1	0.314782	6.75796	1.55426	0.121435	0.428973	-4.34273
ENSG00000129422	MTUS1	protein_coding	40.89	8	MTUS1	-0.410721	3.55222	-1.55395	0.121508	0.428973	-4.33629
ENSG00000127951	FGL2	protein_coding	35.72	7	FGL2	-0.472617	9.29871	-1.55351	0.121612	0.428973	-4.33689
ENSG00000104133	SPG11	protein_coding	41.28	15	SPG11	0.191795	8.35382	1.55199	0.121977	0.428973	-4.34194
ENSG00000162736	NCSTN	protein_coding	46.85	1	NCSTN	0.356874	5.12551	1.55166	0.122054	0.428973	-4.33945
ENSG00000216937	CCDC7	protein_coding	37.33	10	CCDC7	-0.448607	5.89418	-1.55114	0.122179	0.428973	-4.34242
ENSG00000181789	COPG1	protein_coding	48.18	3	COPG1	0.216609	6.19422	1.55098	0.122219	0.428973	-4.34518
ENSG00000279396	AC130469.2	TEC	53.21	19	AC130469.2	0.404552	2.36134	1.55089	0.122239	0.428973	-4.34376
ENSG00000263956	NBPF11	protein_coding	45.41	1	NBPF11	0.257171	5.27343	1.54998	0.122459	0.428973	-4.34013
ENSG00000198182	ZNF607	protein_coding	41.55	19	ZNF607	-0.341203	4.04852	-1.54987	0.122484	0.428973	-4.33429
ENSG00000251259	AC004069.1	lincRNA	34.91	4	AC004069.1	0.473421	0.947415	1.54986	0.122488	0.428973	-4.39094
ENSG00000271856	LINC01215	lincRNA	40.38	3	LINC01215	-0.235974	6.07646	-1.54972	0.12252	0.428973	-4.34481
ENSG00000137207	YIPF3	protein_coding	52.46	6	YIPF3	0.350075	3.22706	1.5497	0.122525	0.428973	-4.33795
ENSG00000136518	ACTL6A	protein_coding	39.25	3	ACTL6A	-0.286386	5.57807	-1.54929	0.122623	0.428973	-4.34279
ENSG00000150637	CD226	protein_coding	39.64	18	CD226	-0.262755	7.89127	-1.5478	0.122982	0.428973	-4.34803
ENSG00000230789	ARHGAP26-IT1	sense_intronic	41.51	5	ARHGAP26-IT1	0.628128	2.87851	1.54774	0.122997	0.428973	-4.3401
ENSG00000154153	RETREG1	protein_coding	42.39	5	RETREG1	-0.388803	6.2558	-1.54722	0.123121	0.428973	-4.3481
ENSG00000129250	KIF1C	protein_coding	53.87	17	KIF1C	0.374577	3.31344	1.54706	0.12316	0.428973	-4.33896
ENSG00000171169	NAIF1	protein_coding	54.62	9	NAIF1	0.168913	3.76251	1.54706	0.123161	0.428973	-4.33692
ENSG00000225193	AC091167.1	transcribed_processed_pseudogene	47.47	15	AC091167.1	0.383574	2.18324	1.54668	0.123252	0.428973	-4.35808
ENSG00000226328	NUP50-AS1	lincRNA	41.42	22	NUP50-AS1	-0.165981	4.20602	-1.54622	0.123363	0.428973	-4.33825
ENSG00000139579	NABP2	protein_coding	51.22	12	NABP2	-0.302419	2.17052	-1.54617	0.123375	0.428973	-4.3641
ENSG00000165792	METTL17	protein_coding	45.05	14	METTL17	-0.133126	5.32515	-1.54602	0.123412	0.428973	-4.3441
ENSG00000228242	AC093495.1	antisense_RNA	46.55	3	AC093495.1	0.396834	3.33844	1.54589	0.123444	0.428973	-4.338
ENSG00000028203	VEZT	protein_coding	38.6	12	VEZT	-0.192577	6.35484	-1.54579	0.123468	0.428973	-4.35041
ENSG00000247950	SEC24B-AS1	antisense_RNA	40.71	4	SEC24B-AS1	-0.279263	1.78545	-1.54574	0.123479	0.428973	-4.38156
ENSG00000082512	TRAF5	protein_coding	44.65	1	TRAF5	-0.160089	7.68389	-1.54528	0.123591	0.428973	-4.35106
ENSG00000200397	Y_RNA	misc_RNA	48.04	7	Y_RNA	0.265179	2.22583	1.54519	0.123613	0.428973	-4.36538
ENSG00000104177	MYEF2	protein_coding	33.92	15	MYEF2	-0.29224	5.18587	-1.54474	0.123722	0.428973	-4.3439
ENSG00000197081	IGF2R	protein_coding	45.55	6	IGF2R	0.544743	8.72342	1.54417	0.12386	0.428973	-4.34788
ENSG00000161921	CXCL16	protein_coding	51.46	17	CXCL16	0.599804	2.12678	1.54407	0.123883	0.428973	-4.35219
ENSG00000172809	RPL38	protein_coding	48.98	17	RPL38	-0.367252	8.96044	-1.544	0.1239	0.428973	-4.34871
ENSG00000047578	KIAA0556	protein_coding	47.84	16	KIAA0556	0.381747	4.29223	1.54365	0.123986	0.428973	-4.34133
ENSG00000255197	AC090559.1	antisense_RNA	53.58	11	AC090559.1	0.53593	0.834177	1.5434	0.124045	0.428973	-4.39857
ENSG00000139291	TMEM19	protein_coding	39.6	12	TMEM19	-0.239096	5.93689	-1.54322	0.124089	0.428973	-4.3512
ENSG00000127980	PEX1	protein_coding	37.11	7	PEX1	-0.210137	5.95323	-1.54283	0.124183	0.428973	-4.35185
ENSG00000230539	AOAH-IT1	sense_intronic	42.33	7	AOAH-IT1	0.519103	3.4123	1.54255	0.124251	0.428973	-4.34111
ENSG00000258227	CLEC5A	protein_coding	40.03	7	CLEC5A	0.568707	2.1909	1.54159	0.124486	0.429241	-4.35647
ENSG00000130703	OSBPL2	protein_coding	52.75	20	OSBPL2	0.244797	6.23507	1.54118	0.124584	0.429241	-4.35565
ENSG00000269293	ZSCAN16-AS1	antisense_RNA	40.71	6	ZSCAN16-AS1	-0.247341	2.20702	-1.5411	0.124603	0.429241	-4.36949
ENSG00000002919	SNX11	protein_coding	48	17	SNX11	0.2194	4.68917	1.53971	0.124944	0.429552	-4.34806
ENSG00000082068	WDR70	protein_coding	39	5	WDR70	-0.166425	6.07559	-1.53951	0.12499	0.429552	-4.35569
ENSG00000180901	KCTD2	protein_coding	49.14	17	KCTD2	0.182703	4.41015	1.53915	0.125079	0.429552	-4.3456
ENSG00000135473	PAN2	protein_coding	47.67	12	PAN2	0.240212	5.63298	1.539	0.125115	0.429552	-4.35309
ENSG00000245904	AC025164.2	antisense_RNA	39.81	12	AC025164.2	-0.263329	3.94806	-1.53848	0.125244	0.429552	-4.34443
ENSG00000100504	PYGL	protein_coding	42.47	14	PYGL	0.57687	7.11991	1.53832	0.125282	0.429552	-4.3568
ENSG00000211790	TRAV8-4	TR_V_gene	51.34	14	TRAV8-4	-0.310317	1.72017	-1.53807	0.125344	0.429552	-4.3937
ENSG00000189159	JPT1	protein_coding	46.27	17	JPT1	0.252092	5.66635	1.53773	0.125427	0.429552	-4.35735
ENSG00000150048	CLEC1A	protein_coding	38.86	12	CLEC1A	0.540247	0.952833	1.53676	0.125665	0.429858	-4.39359
ENSG00000173442	EHBP1L1	protein_coding	60.62	11	EHBP1L1	0.333433	6.50763	1.53653	0.12572	0.429858	-4.36077
ENSG00000196923	PDLIM7	protein_coding	60.73	5	PDLIM7	0.61108	1.85587	1.53532	0.126017	0.429858	-4.36749
ENSG00000178464	RPL10P16	processed_pseudogene	54.57	19	RPL10P16	-0.350757	5.01738	-1.53531	0.126018	0.429858	-4.35238
ENSG00000241878	PISD	protein_coding	51.17	22	PISD	0.279619	5.12729	1.53516	0.126056	0.429858	-4.35648
ENSG00000166340	TPP1	protein_coding	50.28	11	TPP1	0.511746	4.8501	1.53495	0.126109	0.429858	-4.35363
ENSG00000189046	ALKBH2	protein_coding	51.05	12	ALKBH2	-0.307806	3.3646	-1.53474	0.126159	0.429858	-4.35053
ENSG00000135956	TMEM127	protein_coding	51.14	2	TMEM127	0.385579	5.61792	1.53387	0.126374	0.429869	-4.36062
ENSG00000133794	ARNTL	protein_coding	45.43	11	ARNTL	0.175443	6.17026	1.53346	0.126473	0.429869	-4.3634
ENSG00000120949	TNFRSF8	protein_coding	50.55	1	TNFRSF8	0.457034	2.11301	1.53346	0.126474	0.429869	-4.36166
ENSG00000196189	SEMA4A	protein_coding	51.59	1	SEMA4A	0.511869	4.54946	1.53312	0.126557	0.429869	-4.35454
ENSG00000131446	MGAT1	protein_coding	50.9	5	MGAT1	0.162774	7.01819	1.53186	0.126868	0.429869	-4.36575
ENSG00000164039	BDH2	protein_coding	38.56	4	BDH2	-0.43056	3.73066	-1.53157	0.126939	0.429869	-4.35119
ENSG00000103194	USP10	protein_coding	43.62	16	USP10	0.190473	6.90973	1.53144	0.126971	0.429869	-4.36618
ENSG00000112679	DUSP22	protein_coding	47.53	6	DUSP22	0.153863	6.35096	1.53081	0.127127	0.429869	-4.36623
ENSG00000179071	CCDC89	protein_coding	52.69	11	CCDC89	0.542252	0.527479	1.53077	0.127138	0.429869	-4.45276
ENSG00000163625	WDFY3	protein_coding	36.88	4	WDFY3	0.68338	7.44019	1.53073	0.127147	0.429869	-4.3636
ENSG00000107672	NSMCE4A	protein_coding	43.84	10	NSMCE4A	-0.257043	5.50099	-1.53063	0.127171	0.429869	-4.36076
ENSG00000173083	HPSE	protein_coding	41.22	4	HPSE	0.413189	4.35348	1.53002	0.127324	0.429888	-4.35709
ENSG00000135926	TMBIM1	protein_coding	54.43	2	TMBIM1	0.203343	6.74317	1.52987	0.12736	0.429888	-4.36781
ENSG00000152465	NMT2	protein_coding	43.09	10	NMT2	-0.197302	5.63656	-1.52948	0.127456	0.429899	-4.36225
ENSG00000170260	ZNF212	protein_coding	45.75	7	ZNF212	0.196824	4.03126	1.52885	0.127612	0.430116	-4.35288
ENSG00000155189	AGPAT5	protein_coding	38.61	8	AGPAT5	-0.304529	6.33004	-1.52843	0.127717	0.430162	-4.3679
ENSG00000186350	RXRA	protein_coding	62.16	9	RXRA	0.487343	5.75053	1.52727	0.128005	0.430584	-4.36825
ENSG00000103994	ZNF106	protein_coding	41.35	15	ZNF106	0.247711	8.14317	1.52718	0.128026	0.430584	-4.36707
ENSG00000203791	EEF1AKMT2	protein_coding	40.87	10	EEF1AKMT2	-0.322241	4.09151	-1.52648	0.128201	0.430777	-4.35501
ENSG00000198019	FCGR1B	protein_coding	42.06	1	FCGR1B	0.648041	3.80667	1.5261	0.128295	0.430777	-4.35659
ENSG00000160991	ORAI2	protein_coding	54.69	7	ORAI2	0.222503	6.73485	1.52584	0.128359	0.430777	-4.37184
ENSG00000135519	KCNH3	protein_coding	57.61	12	KCNH3	0.575887	0.294139	1.52427	0.128753	0.431169	-4.4439
ENSG00000087299	L2HGDH	protein_coding	40.78	14	L2HGDH	-0.18494	3.48004	-1.52409	0.128797	0.431169	-4.35818
ENSG00000127463	EMC1	protein_coding	46.63	1	EMC1	0.251579	4.82097	1.5235	0.128946	0.431169	-4.36211
ENSG00000138641	HERC3	protein_coding	39.32	4	HERC3	0.245945	7.73636	1.5233	0.128995	0.431169	-4.37277
ENSG00000166888	STAT6	protein_coding	50.56	12	STAT6	0.236506	7.64714	1.52247	0.129201	0.431169	-4.37388
ENSG00000092010	PSME1	protein_coding	57.4	14	PSME1	-0.234209	7.55863	-1.5224	0.129219	0.431169	-4.37422
ENSG00000170291	ELP5	protein_coding	51.3	17	ELP5	-0.170685	4.08723	-1.52198	0.129325	0.431169	-4.359
ENSG00000211786	TRAV8-2	TR_V_gene	51.68	14	TRAV8-2	-0.355654	1.72675	-1.52189	0.129348	0.431169	-4.40181
ENSG00000109743	BST1	protein_coding	43.52	4	BST1	0.456756	4.66604	1.52165	0.129406	0.431169	-4.36673
ENSG00000211772	TRBC2	TR_C_gene	52.99	7	TRBC2	-0.247032	7.58895	-1.52161	0.129416	0.431169	-4.37545
ENSG00000137601	NEK1	protein_coding	37.07	4	NEK1	-0.286095	5.55997	-1.52102	0.129564	0.431169	-4.37104
ENSG00000088970	KIZ	protein_coding	41.17	20	KIZ	-0.135312	5.07278	-1.52096	0.129581	0.431169	-4.36711
ENSG00000125505	MBOAT7	protein_coding	55.03	19	MBOAT7	0.540892	4.01668	1.52023	0.129763	0.431408	-4.3627
ENSG00000163162	RNF149	protein_coding	41.19	2	RNF149	0.299198	8.39179	1.51994	0.129837	0.431408	-4.37229
ENSG00000020922	MRE11	protein_coding	37.31	11	MRE11	-0.207776	6.73365	-1.51928	0.130003	0.431494	-4.3782
ENSG00000274180	NATD1	protein_coding	58.51	17	NATD1	0.576726	3.18913	1.5191	0.130047	0.431494	-4.36166
ENSG00000109323	MANBA	protein_coding	39.25	4	MANBA	0.197984	6.91976	1.5186	0.130173	0.431608	-4.37919
ENSG00000071626	DAZAP1	protein_coding	58.75	19	DAZAP1	0.254881	5.76213	1.51731	0.130498	0.43214	-4.37598
ENSG00000168803	ADAL	protein_coding	39.85	15	ADAL	-0.254387	3.57138	-1.51723	0.130518	0.43214	-4.36347
ENSG00000139370	SLC15A4	protein_coding	45.87	12	SLC15A4	0.207729	6.15055	1.5164	0.130728	0.432527	-4.38079
ENSG00000266173	STRADA	protein_coding	48.88	17	STRADA	0.275227	4.47336	1.5157	0.130905	0.432808	-4.36797
ENSG00000099901	RANBP1	protein_coding	57.69	22	RANBP1	-0.241508	4.7957	-1.51517	0.131038	0.432944	-4.3695
ENSG00000168807	SNTB2	protein_coding	41.92	16	SNTB2	0.155674	5.41447	1.51473	0.131151	0.433009	-4.37794
ENSG00000119686	FLVCR2	protein_coding	45.48	14	FLVCR2	0.461026	3.1069	1.51368	0.131416	0.43358	-4.36621
ENSG00000169228	RAB24	protein_coding	57.83	5	RAB24	0.348474	1.54179	1.51193	0.131862	0.434745	-4.39457
ENSG00000140548	ZNF710	protein_coding	50.7	15	ZNF710	0.466862	3.35484	1.51007	0.132336	0.436	-4.36885
ENSG00000163644	PPM1K	protein_coding	39.9	4	PPM1K	-0.208688	7.94172	-1.50938	0.132511	0.436049	-4.38668
ENSG00000151715	TMEM45B	protein_coding	44.34	11	TMEM45B	0.610419	1.72433	1.50928	0.132536	0.436049	-4.389
ENSG00000106546	AHR	protein_coding	34.56	7	AHR	-0.307298	6.03365	-1.50825	0.132801	0.436376	-4.38827
ENSG00000214113	LYRM4	protein_coding	43.41	6	LYRM4	-0.234224	4.72651	-1.50812	0.132833	0.436376	-4.37501
ENSG00000101336	HCK	protein_coding	48.11	20	HCK	0.472333	7.66555	1.5078	0.132915	0.436376	-4.38654
ENSG00000162086	ZNF75A	protein_coding	45.02	16	ZNF75A	-0.230759	5.98542	-1.50693	0.133138	0.436388	-4.38787
ENSG00000092470	WDR76	protein_coding	41.87	15	WDR76	-0.249741	4.08782	-1.50677	0.133178	0.436388	-4.37211
ENSG00000151657	KIN	protein_coding	39.94	10	KIN	-0.162929	5.44744	-1.50613	0.133343	0.436388	-4.38592
ENSG00000219626	FAM228B	protein_coding	43.18	2	FAM228B	0.201731	3.76517	1.50579	0.133429	0.436388	-4.37263
ENSG00000120708	TGFBI	protein_coding	48.98	5	TGFBI	0.451366	5.48497	1.50514	0.133596	0.436388	-4.38897
ENSG00000236021	AL359265.3	antisense_RNA	39.76	1	AL359265.3	-0.468623	0.800449	-1.50499	0.133635	0.436388	-4.42816
ENSG00000172197	MBOAT1	protein_coding	42.01	6	MBOAT1	0.276591	4.55696	1.50459	0.133738	0.436388	-4.38012
ENSG00000228340	MIR646HG	lincRNA	43.3	20	MIR646HG	0.49165	2.95406	1.5042	0.133838	0.436388	-4.37521
ENSG00000204160	ZDHHC18	protein_coding	51.59	1	ZDHHC18	0.425567	6.36415	1.5039	0.133916	0.436388	-4.39329
ENSG00000057019	DCBLD2	protein_coding	38.58	3	DCBLD2	-0.227767	3.20127	-1.50386	0.133927	0.436388	-4.37598
ENSG00000167995	BEST1	protein_coding	52.16	11	BEST1	0.526154	3.45865	1.50379	0.133944	0.436388	-4.37477
ENSG00000133808	MICALCL	protein_coding	42.24	11	MICALCL	0.582299	1.48364	1.50135	0.134573	0.437578	-4.40022
ENSG00000130779	CLIP1	protein_coding	43.88	12	CLIP1	0.185331	6.30009	1.50096	0.134676	0.437578	-4.3965
ENSG00000103187	COTL1	protein_coding	50.24	16	COTL1	0.343933	6.74119	1.50093	0.134683	0.437578	-4.39685
ENSG00000135677	GNS	protein_coding	42.2	12	GNS	0.360839	7.5879	1.50081	0.134714	0.437578	-4.39456
ENSG00000168404	MLKL	protein_coding	45.73	16	MLKL	0.281343	5.87903	1.50053	0.134785	0.437578	-4.39555
ENSG00000156599	ZDHHC5	protein_coding	45.38	11	ZDHHC5	0.158658	6.25721	1.49969	0.135004	0.437578	-4.39718
ENSG00000032444	PNPLA6	protein_coding	55.88	19	PNPLA6	0.479818	3.84906	1.49873	0.135251	0.437578	-4.37942
ENSG00000174944	P2RY14	protein_coding	39.32	3	P2RY14	-0.44113	4.8598	-1.49805	0.135429	0.437578	-4.38995
ENSG00000183955	KMT5A	protein_coding	51.73	12	KMT5A	0.237573	3.18808	1.49736	0.135607	0.437578	-4.37983
ENSG00000144354	CDCA7	protein_coding	43.24	2	CDCA7	-0.230076	3.38853	-1.49698	0.135707	0.437578	-4.38036
ENSG00000182986	ZNF320	protein_coding	43.93	19	ZNF320	-0.183577	4.39366	-1.49581	0.136011	0.437578	-4.38398
ENSG00000167220	HDHD2	protein_coding	38.68	18	HDHD2	-0.215355	5.00342	-1.49581	0.136011	0.437578	-4.38996
ENSG00000131943	C19orf12	protein_coding	50.38	19	C19orf12	-0.134373	5.04102	-1.49569	0.136043	0.437578	-4.39059
ENSG00000100413	POLR3H	protein_coding	55.16	22	POLR3H	0.255322	4.22384	1.49562	0.13606	0.437578	-4.38264
ENSG00000185591	SP1	protein_coding	45.65	12	SP1	0.266887	7.92089	1.49562	0.136062	0.437578	-4.3993
ENSG00000172167	MTBP	protein_coding	35.31	8	MTBP	-0.305506	4.64673	-1.49556	0.136078	0.437578	-4.38624
ENSG00000189241	TSPYL1	protein_coding	48.02	6	TSPYL1	-0.146954	6.79686	-1.49544	0.136107	0.437578	-4.40225
ENSG00000167130	DOLPP1	protein_coding	57.76	9	DOLPP1	0.186835	3.17924	1.49531	0.136141	0.437578	-4.38246
ENSG00000138185	ENTPD1	protein_coding	40.87	10	ENTPD1	0.323935	6.84533	1.49509	0.136198	0.437578	-4.40198
ENSG00000263465	SRSF8	protein_coding	43.87	11	SRSF8	-0.202069	6.08901	-1.49413	0.136449	0.437578	-4.40101
ENSG00000188321	ZNF559	protein_coding	40.31	19	ZNF559	-0.247613	5.44757	-1.49392	0.136503	0.437578	-4.39616
ENSG00000110079	MS4A4A	protein_coding	38.43	11	MS4A4A	0.569115	2.3687	1.49376	0.136547	0.437578	-4.38598
ENSG00000222831	MIR1537	miRNA	40.98	1	MIR1537	0.560364	1.17006	1.49329	0.13667	0.437578	-4.4188
ENSG00000158470	B4GALT5	protein_coding	42.32	20	B4GALT5	0.456846	5.8484	1.49293	0.136764	0.437578	-4.40288
ENSG00000165886	UBTD1	protein_coding	49.52	10	UBTD1	0.556553	-0.11821	1.49276	0.136808	0.437578	-4.46647
ENSG00000154845	PPP4R1	protein_coding	39.14	18	PPP4R1	0.263791	7.13031	1.49169	0.137089	0.437578	-4.4046
ENSG00000166900	STX3	protein_coding	43.39	11	STX3	0.441758	6.0954	1.49111	0.13724	0.437578	-4.40544
ENSG00000130313	PGLS	protein_coding	53.32	19	PGLS	0.218609	3.64423	1.4909	0.137296	0.437578	-4.38484
ENSG00000215769	ARHGAP27P1-BPTFP1-KPNA2P3	processed_transcript	47.76	17	ARHGAP27P1-BPTFP1-KPNA2P3	0.239768	2.7088	1.4901	0.137505	0.437578	-4.38794
ENSG00000171051	FPR1	protein_coding	42.98	19	FPR1	0.565191	7.71736	1.48991	0.137555	0.437578	-4.40334
ENSG00000166199	ALKBH3	protein_coding	40.79	11	ALKBH3	-0.155698	4.77861	-1.48988	0.137563	0.437578	-4.39262
ENSG00000244627	Z98749.2	transcribed_unprocessed_pseudogene	43.54	22	Z98749.2	0.256248	4.78024	1.4894	0.137689	0.437578	-4.3963
ENSG00000166912	MTMR10	protein_coding	39.99	15	MTMR10	0.168489	7.55525	1.48939	0.137692	0.437578	-4.40713
ENSG00000183647	ZNF530	protein_coding	46.12	19	ZNF530	-0.218814	3.86482	-1.48939	0.137693	0.437578	-4.38625
ENSG00000240137	ERICH6-AS1	antisense_RNA	42.97	3	ERICH6-AS1	-0.261468	2.1191	-1.48832	0.137975	0.437578	-4.40613
ENSG00000070540	WIPI1	protein_coding	46.58	17	WIPI1	0.324066	4.5878	1.48822	0.138001	0.437578	-4.39651
ENSG00000084110	HAL	protein_coding	43.36	12	HAL	0.451955	5.11731	1.48787	0.138093	0.437578	-4.40407
ENSG00000168887	C2orf68	protein_coding	51.15	2	C2orf68	0.0876922	6.19184	1.48775	0.138124	0.437578	-4.4087
ENSG00000100316	RPL3	protein_coding	53.41	22	RPL3	-0.412746	9.77771	-1.48741	0.138214	0.437578	-4.40135
ENSG00000125877	ITPA	protein_coding	50.89	20	ITPA	-0.167144	4.69201	-1.48738	0.13822	0.437578	-4.39399
ENSG00000107890	ANKRD26	protein_coding	38.15	10	ANKRD26	-0.439143	5.78638	-1.48738	0.138222	0.437578	-4.40491
ENSG00000187535	IFT140	protein_coding	54.44	16	IFT140	0.257149	2.93964	1.48734	0.138232	0.437578	-4.39128
ENSG00000172530	BANP	protein_coding	51.17	16	BANP	0.199922	5.69487	1.48681	0.138372	0.437725	-4.40723
ENSG00000119729	RHOQ	protein_coding	44.36	2	RHOQ	-0.201228	6.61887	-1.48539	0.138748	0.438619	-4.41244
ENSG00000108405	P2RX1	protein_coding	55.63	17	P2RX1	0.414752	4.29051	1.48425	0.13905	0.439151	-4.39484
ENSG00000118260	CREB1	protein_coding	37.47	2	CREB1	-0.206253	8.33045	-1.48394	0.13913	0.439151	-4.40964
ENSG00000164291	ARSK	protein_coding	36.73	5	ARSK	-0.340667	3.78887	-1.48369	0.139197	0.439151	-4.39075
ENSG00000222041	CYTOR	lincRNA	44.81	2	CYTOR	0.303549	3.43082	1.48292	0.139401	0.439251	-4.3915
ENSG00000242525	OR7E100P	unprocessed_pseudogene	46.7	3	OR7E100P	0.458898	0.678594	1.48287	0.139416	0.439251	-4.44437
ENSG00000205531	NAP1L4	protein_coding	44.27	11	NAP1L4	-0.121131	7.84333	-1.48137	0.139813	0.43964	-4.41468
ENSG00000159840	ZYX	protein_coding	58.32	7	ZYX	0.581763	3.5695	1.48122	0.139853	0.43964	-4.39433
ENSG00000101307	SIRPB1	protein_coding	44.1	20	SIRPB1	0.634077	4.39014	1.48085	0.139953	0.43964	-4.40123
ENSG00000182372	CLN8	protein_coding	48.06	8	CLN8	0.178787	5.2629	1.48065	0.140005	0.43964	-4.40706
ENSG00000163823	CCR1	protein_coding	46.61	3	CCR1	0.569701	4.8582	1.48064	0.140009	0.43964	-4.40834
ENSG00000000938	FGR	protein_coding	52.97	1	FGR	0.316873	7.91054	1.47963	0.140277	0.44018	-4.41397
ENSG00000137720	C11orf1	protein_coding	42.92	11	C11orf1	-0.428303	2.49974	-1.47929	0.140369	0.44018	-4.40231
ENSG00000259651	MTCO3P23	processed_pseudogene	38.75	15	MTCO3P23	0.829443	1.39825	1.47887	0.14048	0.440233	-4.41488
ENSG00000178814	OPLAH	protein_coding	65.95	8	OPLAH	0.522557	0.554042	1.4772	0.140928	0.441128	-4.44567
ENSG00000280173	AC104447.1	TEC	44.59	3	AC104447.1	0.393517	2.32476	1.47581	0.1413	0.441128	-4.40307
ENSG00000103932	RPAP1	protein_coding	50.42	15	RPAP1	0.335962	3.34859	1.47579	0.141304	0.441128	-4.39701
ENSG00000073008	PVR	protein_coding	50.36	19	PVR	0.397439	2.95979	1.4756	0.141356	0.441128	-4.39742
ENSG00000158417	EIF5B	protein_coding	38.48	2	EIF5B	-0.161753	6.04656	-1.47509	0.141495	0.441128	-4.41953
ENSG00000184005	ST6GALNAC3	protein_coding	38.78	1	ST6GALNAC3	0.283038	3.3622	1.47485	0.141557	0.441128	-4.39782
ENSG00000132323	ILKAP	protein_coding	44.85	2	ILKAP	0.170845	4.85126	1.47482	0.141565	0.441128	-4.40734
ENSG00000243273	AC020636.1	antisense_RNA	40.61	3	AC020636.1	0.947538	-1.59677	1.47474	0.141587	0.441128	-4.52563
ENSG00000110719	TCIRG1	protein_coding	63.66	11	TCIRG1	0.331987	5.69629	1.47435	0.141692	0.441128	-4.41996
ENSG00000086475	SEPHS1	protein_coding	45.78	10	SEPHS1	-0.161308	5.52727	-1.47429	0.141707	0.441128	-4.41603
ENSG00000116691	MIIP	protein_coding	55.62	1	MIIP	0.190696	4.67816	1.47223	0.142262	0.44222	-4.41099
ENSG00000146426	TIAM2	protein_coding	43.49	6	TIAM2	0.323791	3.91748	1.4715	0.14246	0.44222	-4.40385
ENSG00000165025	SYK	protein_coding	44.17	9	SYK	0.250068	8.2395	1.47085	0.142637	0.44222	-4.42243
ENSG00000275569	AL355073.2	antisense_RNA	32.5	14	AL355073.2	-0.476588	1.05946	-1.47084	0.142639	0.44222	-4.43626
ENSG00000153774	CFDP1	protein_coding	42.3	16	CFDP1	-0.163979	4.39926	-1.47058	0.142709	0.44222	-4.4064
ENSG00000279900	AP001767.4	TEC	40.27	11	AP001767.4	-0.210187	2.75889	-1.47044	0.142746	0.44222	-4.40456
ENSG00000062598	ELMO2	protein_coding	44.15	20	ELMO2	0.236126	5.93335	1.4701	0.142838	0.44222	-4.42514
ENSG00000140391	TSPAN3	protein_coding	41.92	15	TSPAN3	-0.219764	6.47479	-1.46982	0.142916	0.44222	-4.42665
ENSG00000114738	MAPKAPK3	protein_coding	53.69	3	MAPKAPK3	0.225474	6.19246	1.46963	0.142966	0.44222	-4.42693
ENSG00000134759	ELP2	protein_coding	40.55	18	ELP2	-0.144387	7.48394	-1.4695	0.143002	0.44222	-4.42727
ENSG00000165392	WRN	protein_coding	35.97	8	WRN	-0.23908	6.03671	-1.46865	0.143232	0.442452	-4.42573
ENSG00000231925	TAPBP	protein_coding	50.01	6	TAPBP	0.477862	6.14798	1.46836	0.143311	0.442452	-4.42807
ENSG00000171960	PPIH	protein_coding	43.8	1	PPIH	-0.200034	4.57024	-1.46818	0.14336	0.442452	-4.40988
ENSG00000171148	TADA3	protein_coding	49.41	3	TADA3	0.22168	4.83026	1.46758	0.143522	0.442455	-4.41704
ENSG00000211787	TRAV8-3	TR_V_gene	47.44	14	TRAV8-3	-0.246445	3.51766	-1.46675	0.143748	0.442455	-4.40391
ENSG00000173207	CKS1B	protein_coding	44.4	1	CKS1B	-0.488715	2.68194	-1.4666	0.143788	0.442455	-4.40912
ENSG00000089902	RCOR1	protein_coding	43.48	14	RCOR1	0.272643	5.86032	1.46659	0.143791	0.442455	-4.42866
ENSG00000278434	AC023830.3	sense_intronic	52.78	16	AC023830.3	0.413649	1.69475	1.46563	0.144053	0.442455	-4.43406
ENSG00000106714	CNTNAP3	protein_coding	38.24	9	CNTNAP3	0.64596	4.97274	1.46548	0.144093	0.442455	-4.42454
ENSG00000080546	SESN1	protein_coding	37.66	6	SESN1	-0.299748	5.95639	-1.46536	0.144125	0.442455	-4.42758
ENSG00000115590	IL1R2	protein_coding	44.67	2	IL1R2	0.578911	4.61285	1.46525	0.144154	0.442455	-4.4205
ENSG00000112624	BICRAL	protein_coding	44.25	6	BICRAL	0.301517	5.96583	1.46503	0.144215	0.442455	-4.43021
ENSG00000272505	AC104964.3	lincRNA	41.85	8	AC104964.3	0.395892	2.50285	1.4647	0.144305	0.442455	-4.40774
ENSG00000188283	ZNF383	protein_coding	41.4	19	ZNF383	-0.204423	5.60524	-1.4636	0.144607	0.442827	-4.42745
ENSG00000131236	CAP1	protein_coding	43.27	1	CAP1	0.179569	7.81163	1.46349	0.144635	0.442827	-4.43107
ENSG00000139998	RAB15	protein_coding	52.23	14	RAB15	0.43768	1.85541	1.46322	0.14471	0.442827	-4.427
ENSG00000173209	AHSA2	protein_coding	44.61	2	AHSA2	-0.120115	7.48579	-1.46073	0.14539	0.443664	-4.43583
ENSG00000222011	FAM185A	protein_coding	37.7	7	FAM185A	-0.225444	3.69039	-1.46069	0.145402	0.443664	-4.40924
ENSG00000143226	FCGR2A	protein_coding	43.82	1	FCGR2A	0.530387	7.41282	1.46067	0.145408	0.443664	-4.4324
ENSG00000254017	IGHEP2	IG_C_pseudogene	58.6	9	IGHEP2	0.62843	1.87194	1.46061	0.145424	0.443664	-4.42074
ENSG00000135596	MICAL1	protein_coding	50.36	6	MICAL1	0.426196	4.77218	1.45994	0.14561	0.443664	-4.42418
ENSG00000099308	MAST3	protein_coding	54.87	19	MAST3	0.465308	5.31794	1.45986	0.145629	0.443664	-4.43063
ENSG00000129925	TMEM8A	protein_coding	61.61	16	TMEM8A	0.313427	4.07732	1.4598	0.145647	0.443664	-4.4153
ENSG00000137757	CASP5	protein_coding	37.19	11	CASP5	0.595259	2.74219	1.45887	0.145902	0.444044	-4.41032
ENSG00000234851	RPL23AP42	processed_pseudogene	49.26	3	RPL23AP42	-0.312903	5.624	-1.45866	0.145961	0.444044	-4.43118
ENSG00000163389	POGLUT1	protein_coding	41.18	3	POGLUT1	-0.141182	5.94053	-1.457	0.146418	0.444075	-4.43613
ENSG00000182511	FES	protein_coding	59.18	15	FES	0.370807	5.63113	1.45681	0.146469	0.444075	-4.43698
ENSG00000075711	DLG1	protein_coding	36.59	3	DLG1	-0.202629	6.96076	-1.45668	0.146506	0.444075	-4.44045
ENSG00000237827	RPS15AP29	processed_pseudogene	42.5	10	RPS15AP29	0.46038	1.31576	1.45657	0.146536	0.444075	-4.43511
ENSG00000108298	RPL19	protein_coding	49.65	17	RPL19	-0.355613	9.92152	-1.45615	0.146651	0.444075	-4.42997
ENSG00000105205	CLC	protein_coding	43.83	19	CLC	-0.622106	6.5991	-1.45592	0.146716	0.444075	-4.44033
ENSG00000185808	PIGP	protein_coding	42.2	21	PIGP	-0.205396	3.83452	-1.45591	0.146718	0.444075	-4.41342
ENSG00000147854	UHRF2	protein_coding	38.99	9	UHRF2	-0.188684	7.88857	-1.45586	0.146732	0.444075	-4.4393
ENSG00000008438	PGLYRP1	protein_coding	57.73	19	PGLYRP1	0.718747	-0.111928	1.45553	0.146824	0.444075	-4.48412
ENSG00000143761	ARF1	protein_coding	52.33	1	ARF1	0.251713	6.807	1.45389	0.147278	0.445159	-4.44336
ENSG00000279996	AC004491.1	TEC	44.63	7	AC004491.1	0.846542	-0.492969	1.45349	0.147388	0.445202	-4.49878
ENSG00000133812	SBF2	protein_coding	38.31	11	SBF2	0.344933	6.36862	1.45308	0.147502	0.445202	-4.44357
ENSG00000211841	TRAJ48	TR_J_gene	38.1	14	TRAJ48	-0.350233	2.14673	-1.45279	0.147583	0.445202	-4.42954
ENSG00000110344	UBE4A	protein_coding	40.54	11	UBE4A	0.104358	7.48907	1.45218	0.147752	0.445202	-4.44384
ENSG00000105373	NOP53	protein_coding	57.2	19	NOP53	-0.303115	8.30908	-1.45146	0.147952	0.445202	-4.44194
ENSG00000245848	CEBPA	protein_coding	65.94	19	CEBPA	0.386334	3.96944	1.45136	0.147979	0.445202	-4.42273
ENSG00000279741	AC007342.8	TEC	40.41	16	AC007342.8	0.658694	0.7121	1.45091	0.148105	0.445202	-4.46017
ENSG00000090376	IRAK3	protein_coding	40.1	12	IRAK3	0.477065	7.56313	1.4508	0.148137	0.445202	-4.44206
ENSG00000186517	ARHGAP30	protein_coding	49.52	1	ARHGAP30	0.173472	8.5937	1.45045	0.148234	0.445202	-4.4406
ENSG00000101236	RNF24	protein_coding	40.5	20	RNF24	0.680541	5.61105	1.45035	0.148261	0.445202	-4.44328
ENSG00000164463	CREBRF	protein_coding	41.07	5	CREBRF	-0.207213	8.21833	-1.45008	0.148337	0.445202	-4.44265
ENSG00000092203	TOX4	protein_coding	43.81	14	TOX4	0.116119	6.55413	1.44881	0.148689	0.445935	-4.44804
ENSG00000134697	GNL2	protein_coding	42.77	1	GNL2	-0.137431	5.51725	-1.44822	0.148854	0.445935	-4.44095
ENSG00000171777	RASGRP4	protein_coding	53.51	19	RASGRP4	0.68414	2.65343	1.44803	0.148908	0.445935	-4.41817
ENSG00000163811	WDR43	protein_coding	39.29	2	WDR43	-0.260545	6.74751	-1.44784	0.148962	0.445935	-4.44872
ENSG00000141401	IMPA2	protein_coding	49.27	18	IMPA2	0.398417	3.5792	1.44398	0.150044	0.448546	-4.42539
ENSG00000222112	RN7SKP16	misc_RNA	54.18	1	RN7SKP16	0.621823	1.87846	1.44325	0.150248	0.448546	-4.42765
ENSG00000137177	KIF13A	protein_coding	40.89	6	KIF13A	0.482621	5.56375	1.44303	0.150309	0.448546	-4.44994
ENSG00000014216	CAPN1	protein_coding	51.18	11	CAPN1	0.299476	5.30064	1.44281	0.150372	0.448546	-4.44523
ENSG00000136108	CKAP2	protein_coding	38.86	13	CKAP2	-0.287973	4.95001	-1.44268	0.150408	0.448546	-4.43808
ENSG00000155621	C9orf85	protein_coding	38.63	9	C9orf85	-0.150081	4.33999	-1.44268	0.150409	0.448546	-4.42993
ENSG00000108179	PPIF	protein_coding	55.59	10	PPIF	0.241591	3.85198	1.44097	0.150892	0.449241	-4.42863
ENSG00000105963	ADAP1	protein_coding	60.62	7	ADAP1	0.285359	2.63988	1.44001	0.151161	0.449241	-4.4245
ENSG00000256862	AC005842.1	antisense_RNA	41.35	12	AC005842.1	-0.528291	2.35975	-1.43958	0.151283	0.449241	-4.43414
ENSG00000107679	PLEKHA1	protein_coding	37.12	10	PLEKHA1	-0.232816	7.59919	-1.43948	0.15131	0.449241	-4.45602
ENSG00000249863	AC021106.1	processed_pseudogene	44.64	4	AC021106.1	0.366974	2.15697	1.43947	0.151314	0.449241	-4.4283
ENSG00000109452	INPP4B	protein_coding	36.41	4	INPP4B	-0.301678	7.71068	-1.43873	0.151524	0.449241	-4.45647
ENSG00000204628	RACK1	protein_coding	52.35	5	RACK1	-0.227276	10.3646	-1.43858	0.151567	0.449241	-4.44382
ENSG00000137145	DENND4C	protein_coding	38.75	9	DENND4C	-0.174452	7.55983	-1.43835	0.151631	0.449241	-4.45715
ENSG00000064651	SLC12A2	protein_coding	35.24	5	SLC12A2	-0.249452	5.89226	-1.43803	0.151723	0.449241	-4.45392
ENSG00000052749	RRP12	protein_coding	50.49	10	RRP12	0.367553	4.06727	1.43799	0.151733	0.449241	-4.43618
ENSG00000168679	SLC16A4	protein_coding	40.4	1	SLC16A4	0.40299	0.832852	1.43781	0.151786	0.449241	-4.46581
ENSG00000128340	RAC2	protein_coding	57.65	22	RAC2	0.338827	6.09856	1.43734	0.15192	0.449241	-4.45755
ENSG00000166501	PRKCB	protein_coding	43.77	16	PRKCB	0.17967	8.81141	1.43733	0.151922	0.449241	-4.45222
ENSG00000167555	ZNF528	protein_coding	43.66	19	ZNF528	-0.206362	5.68994	-1.43711	0.151984	0.449241	-4.45309
ENSG00000184613	NELL2	protein_coding	36.23	12	NELL2	-0.283787	7.21575	-1.4367	0.152101	0.449301	-4.45919
ENSG00000113048	MRPS27	protein_coding	38.95	5	MRPS27	-0.108032	5.85399	-1.4352	0.152528	0.449501	-4.45613
ENSG00000265681	RPL17	protein_coding	42.91	18	RPL17	-0.254162	2.83788	-1.43493	0.152604	0.449501	-4.42861
ENSG00000145012	LPP	protein_coding	39.17	3	LPP	0.201607	7.84929	1.4348	0.152641	0.449501	-4.45881
ENSG00000273117	AC144652.1	lincRNA	56.34	7	AC144652.1	-0.332575	1.49531	-1.43462	0.15269	0.449501	-4.45417
ENSG00000115504	EHBP1	protein_coding	36.7	2	EHBP1	-0.202165	5.49329	-1.43454	0.152714	0.449501	-4.45314
ENSG00000143367	TUFT1	protein_coding	45.93	1	TUFT1	0.392643	1.31011	1.43424	0.152801	0.449501	-4.44601
ENSG00000143514	TP53BP2	protein_coding	39.79	1	TP53BP2	0.150334	5.40506	1.43404	0.152856	0.449501	-4.4548
ENSG00000119535	CSF3R	protein_coding	53.16	1	CSF3R	0.577929	7.98603	1.43364	0.15297	0.449501	-4.45641
ENSG00000134899	ERCC5	protein_coding	39.83	13	ERCC5	-0.146859	3.85592	-1.43317	0.153106	0.449501	-4.43293
ENSG00000111679	PTPN6	protein_coding	57.71	12	PTPN6	0.36349	6.14667	1.43305	0.153139	0.449501	-4.46196
ENSG00000148200	NR6A1	protein_coding	40.7	9	NR6A1	0.569418	1.4855	1.43275	0.153224	0.449501	-4.44213
ENSG00000169045	HNRNPH1	protein_coding	45.97	5	HNRNPH1	-0.140357	9.63364	-1.4315	0.153582	0.450129	-4.4543
ENSG00000112210	RAB23	protein_coding	37.66	6	RAB23	-0.402415	2.57519	-1.43129	0.153643	0.450129	-4.43261
ENSG00000075336	TIMM21	protein_coding	42.31	18	TIMM21	-0.203583	4.45518	-1.43094	0.153743	0.450129	-4.44096
ENSG00000141298	SSH2	protein_coding	40.66	17	SSH2	0.382242	8.53577	1.43066	0.153822	0.450129	-4.45846
ENSG00000196214	ZNF766	protein_coding	44.77	19	ZNF766	-0.288703	5.33847	-1.43004	0.154	0.450279	-4.45474
ENSG00000259494	MRPL46	protein_coding	41.02	15	MRPL46	-0.172162	4.27255	-1.42981	0.154065	0.450279	-4.43987
ENSG00000079739	PGM1	protein_coding	42.42	1	PGM1	0.183783	4.8392	1.42939	0.154188	0.450354	-4.45134
ENSG00000230724	LINC01001	lincRNA	51.7	11	LINC01001	0.860151	-0.966699	1.42877	0.154366	0.450595	-4.50681
ENSG00000125779	PANK2	protein_coding	45.01	20	PANK2	0.133129	6.29181	1.42762	0.154696	0.451224	-4.46757
ENSG00000165272	AQP3	protein_coding	55.65	9	AQP3	-0.236902	3.96619	-1.42719	0.15482	0.451224	-4.43691
ENSG00000274765	AC018926.1	sense_intronic	36.09	15	AC018926.1	0.432562	0.858835	1.42701	0.154871	0.451224	-4.46051
ENSG00000104805	NUCB1	protein_coding	52.81	19	NUCB1	0.373799	4.09586	1.42607	0.155141	0.45173	-4.44502
ENSG00000154027	AK5	protein_coding	39.61	1	AK5	-0.250854	5.32238	-1.42361	0.155851	0.453422	-4.45793
ENSG00000123066	MED13L	protein_coding	37.29	12	MED13L	0.201684	8.41593	1.42339	0.155915	0.453422	-4.46683
ENSG00000116793	PHTF1	protein_coding	39.1	1	PHTF1	0.243584	4.88034	1.42209	0.156294	0.453991	-4.46295
ENSG00000234616	JRK	protein_coding	56.58	8	JRK	0.195948	6.04418	1.42205	0.156305	0.453991	-4.46988
ENSG00000144476	ACKR3	protein_coding	50.01	2	ACKR3	-0.241271	2.71696	-1.42092	0.156632	0.45466	-4.43912
ENSG00000214114	MYCBP	protein_coding	44.31	1	MYCBP	-0.299064	4.05535	-1.41935	0.157088	0.455687	-4.44929
ENSG00000167703	SLC43A2	protein_coding	54.63	17	SLC43A2	0.415849	4.79198	1.41904	0.15718	0.455687	-4.46304
ENSG00000066084	DIP2B	protein_coding	41.84	12	DIP2B	0.213	7.98687	1.41863	0.157299	0.455749	-4.47315
ENSG00000251369	ZNF550	protein_coding	44.48	19	ZNF550	-0.25591	5.57288	-1.41817	0.157433	0.455855	-4.46793
ENSG00000149798	CDC42EP2	protein_coding	56.24	11	CDC42EP2	0.570939	1.77343	1.41678	0.157839	0.456556	-4.4428
ENSG00000118217	ATF6	protein_coding	37.21	1	ATF6	0.152953	7.43067	1.41667	0.15787	0.456556	-4.47683
ENSG00000254789	AC073172.1	lincRNA	44.62	11	AC073172.1	0.815731	-0.285678	1.41572	0.158148	0.456741	-4.49075
ENSG00000138382	METTL5	protein_coding	39.58	2	METTL5	-0.354138	3.96492	-1.41567	0.158162	0.456741	-4.44726
ENSG00000106479	ZNF862	protein_coding	48.92	7	ZNF862	0.24444	5.59989	1.41513	0.158322	0.456741	-4.47213
ENSG00000087206	UIMC1	protein_coding	42.38	5	UIMC1	0.125435	6.42511	1.41512	0.158324	0.456741	-4.48004
ENSG00000224397	SMIM25	lincRNA	56.25	20	SMIM25	0.482608	2.86974	1.41392	0.158675	0.45692	-4.44429
ENSG00000123146	ADGRE5	protein_coding	54.66	19	ADGRE5	0.367736	7.59034	1.41386	0.158692	0.45692	-4.47809
ENSG00000105497	ZNF175	protein_coding	41.97	19	ZNF175	-0.187883	4.90159	-1.41319	0.15889	0.45692	-4.46327
ENSG00000119514	GALNT12	protein_coding	45.5	9	GALNT12	-0.217166	3.26297	-1.41298	0.158951	0.45692	-4.44397
ENSG00000064270	ATP2C2	protein_coding	48.83	16	ATP2C2	0.959554	-1.07699	1.41275	0.15902	0.45692	-4.52446
ENSG00000071051	NCK2	protein_coding	44.54	2	NCK2	0.118068	6.36678	1.41249	0.159095	0.45692	-4.4814
ENSG00000131370	SH3BP5	protein_coding	46.74	3	SH3BP5	0.150083	6.57392	1.41225	0.159165	0.45692	-4.48286
ENSG00000075624	ACTB	protein_coding	56.7	7	ACTB	0.400615	9.31456	1.41225	0.159166	0.45692	-4.47215
ENSG00000135709	KIAA0513	protein_coding	51.63	16	KIAA0513	0.47038	5.42413	1.41095	0.159548	0.45751	-4.4782
ENSG00000233038	AC011899.2	antisense_RNA	58.22	7	AC011899.2	0.482045	2.64869	1.41081	0.159589	0.45751	-4.4451
ENSG00000254470	AP5B1	protein_coding	62.81	11	AP5B1	0.500963	4.43475	1.41037	0.159721	0.45751	-4.46648
ENSG00000088832	FKBP1A	protein_coding	45.47	20	FKBP1A	0.343926	5.54851	1.41004	0.159816	0.45751	-4.47941
ENSG00000204387	C6orf48	protein_coding	48.85	6	C6orf48	-0.392393	6.4354	-1.40989	0.15986	0.45751	-4.48314
ENSG00000078124	ACER3	protein_coding	38.74	11	ACER3	0.210864	5.68535	1.40793	0.160441	0.457829	-4.48321
ENSG00000258727	AL135999.1	antisense_RNA	55.98	14	AL135999.1	0.385636	3.05046	1.40766	0.160521	0.457829	-4.44734
ENSG00000164054	SHISA5	protein_coding	50.15	3	SHISA5	0.285924	6.09401	1.40761	0.160535	0.457829	-4.48576
ENSG00000105514	RAB3D	protein_coding	51.09	19	RAB3D	0.529971	5.16833	1.40732	0.160619	0.457829	-4.47939
ENSG00000178105	DDX10	protein_coding	37.41	11	DDX10	-0.191181	5.73743	-1.40708	0.160692	0.457829	-4.48101
ENSG00000162688	AGL	protein_coding	36.47	1	AGL	-0.247481	6.24848	-1.407	0.160715	0.457829	-4.48545
ENSG00000115942	ORC2	protein_coding	39.05	2	ORC2	-0.121437	6.21839	-1.40674	0.160794	0.457829	-4.48591
ENSG00000089154	GCN1	protein_coding	49.67	12	GCN1	0.244184	6.63191	1.40648	0.160868	0.457829	-4.4876
ENSG00000188897	AC099489.1	protein_coding	50.76	16	AC099489.1	0.616016	3.50915	1.40647	0.160872	0.457829	-4.45747
ENSG00000237927	AL078604.2	lincRNA	45.1	6	AL078604.2	0.601544	0.352355	1.40621	0.160949	0.457829	-4.47994
ENSG00000132676	DAP3	protein_coding	44.89	1	DAP3	-0.184859	6.31579	-1.40507	0.161289	0.458519	-4.48794
ENSG00000141127	PRPSAP2	protein_coding	44.41	17	PRPSAP2	-0.164674	5.96639	-1.40423	0.161537	0.45887	-4.48625
ENSG00000188177	ZC3H6	protein_coding	36.91	2	ZC3H6	-0.179517	6.4738	-1.4037	0.161695	0.45887	-4.49005
ENSG00000182866	LCK	protein_coding	49.59	1	LCK	-0.206363	8.34929	-1.40366	0.161706	0.45887	-4.48678
ENSG00000261371	PECAM1	protein_coding	47.28	17	PECAM1	0.277793	7.95761	1.40237	0.162091	0.45953	-4.48774
ENSG00000275835	TUBGCP5	protein_coding	43.36	15	TUBGCP5	-0.136542	5.07513	-1.40217	0.16215	0.45953	-4.47578
ENSG00000140943	MBTPS1	protein_coding	45.14	16	MBTPS1	0.107034	7.37485	1.40189	0.162233	0.45953	-4.49215
ENSG00000135828	RNASEL	protein_coding	41.52	1	RNASEL	0.171028	6.41118	1.40095	0.162514	0.460048	-4.49337
ENSG00000066651	TRMT11	protein_coding	36.02	6	TRMT11	-0.326581	4.76651	-1.39934	0.162998	0.460682	-4.47323
ENSG00000065243	PKN2	protein_coding	36.25	1	PKN2	-0.321144	7.56177	-1.39933	0.163	0.460682	-4.49322
ENSG00000101421	CHMP4B	protein_coding	46.43	20	CHMP4B	0.174597	4.7311	1.39891	0.163124	0.460682	-4.47688
ENSG00000204576	PRR3	protein_coding	44.95	6	PRR3	-0.174386	4.02238	-1.39889	0.163132	0.460682	-4.46248
ENSG00000012232	EXTL3	protein_coding	44.36	8	EXTL3	0.323928	5.55272	1.39851	0.163244	0.460723	-4.49116
ENSG00000187116	LILRA5	protein_coding	50.54	19	LILRA5	0.512148	6.20503	1.39804	0.163386	0.460786	-4.4931
ENSG00000137269	LRRC1	protein_coding	39.72	6	LRRC1	-0.195309	2.97619	-1.39778	0.163464	0.460786	-4.45408
ENSG00000141068	KSR1	protein_coding	49.27	17	KSR1	0.509046	4.36802	1.39669	0.163791	0.461184	-4.4748
ENSG00000145687	SSBP2	protein_coding	35.97	5	SSBP2	-0.183902	7.04616	-1.39629	0.163912	0.461184	-4.49787
ENSG00000133318	RTN3	protein_coding	42.12	11	RTN3	0.276248	6.19658	1.39604	0.163986	0.461184	-4.49716
ENSG00000275791	TRBV10-3	TR_V_gene	49.37	7	TRBV10-3	-0.310867	2.35783	-1.39541	0.164178	0.461184	-4.4582
ENSG00000188895	MSL1	protein_coding	45.42	17	MSL1	0.215845	7.58756	1.39523	0.16423	0.461184	-4.49569
ENSG00000136052	SLC41A2	protein_coding	37.31	12	SLC41A2	-0.367687	1.64628	-1.39508	0.164277	0.461184	-4.46857
ENSG00000261879	AC087500.1	antisense_RNA	47.7	17	AC087500.1	0.304338	1.94098	1.39502	0.164294	0.461184	-4.46435
ENSG00000069248	NUP133	protein_coding	40.25	1	NUP133	-0.12369	6.58271	-1.39463	0.164412	0.461238	-4.49879
ENSG00000135842	FAM129A	protein_coding	40.12	1	FAM129A	0.587769	8.23181	1.39415	0.164556	0.461368	-4.48994
ENSG00000186432	KPNA4	protein_coding	37.2	3	KPNA4	-0.127936	7.64941	-1.39335	0.164797	0.461765	-4.4987
ENSG00000108819	PPP1R9B	protein_coding	59.45	17	PPP1R9B	0.35185	4.57963	1.39242	0.165077	0.46184	-4.47992
ENSG00000182022	CHST15	protein_coding	50.24	10	CHST15	0.464096	6.885	1.39221	0.165141	0.46184	-4.50041
ENSG00000203814	HIST2H2BF	protein_coding	41.91	1	HIST2H2BF	0.23787	5.45956	1.39181	0.165262	0.46184	-4.49595
ENSG00000178307	TMEM11	protein_coding	51.96	17	TMEM11	0.214955	2.9152	1.39152	0.16535	0.46184	-4.4589
ENSG00000102606	ARHGEF7	protein_coding	44.55	13	ARHGEF7	0.231216	6.8409	1.39024	0.165737	0.46184	-4.50338
ENSG00000010327	STAB1	protein_coding	60.65	3	STAB1	0.492499	4.70671	1.39015	0.165764	0.46184	-4.48897
ENSG00000153113	CAST	protein_coding	39.41	5	CAST	0.192021	7.61641	1.38974	0.165889	0.46184	-4.5015
ENSG00000162889	MAPKAPK2	protein_coding	48.7	1	MAPKAPK2	0.310413	4.85289	1.38919	0.166057	0.46184	-4.48784
ENSG00000020426	MNAT1	protein_coding	36.62	14	MNAT1	-0.242129	4.3711	-1.38903	0.166107	0.46184	-4.47535
ENSG00000198736	MSRB1	protein_coding	58.61	16	MSRB1	0.395017	5.92344	1.38898	0.16612	0.46184	-4.5018
ENSG00000197965	MPZL1	protein_coding	41.24	1	MPZL1	0.294212	5.48847	1.38826	0.166339	0.46184	-4.50036
ENSG00000232229	LINC00865	lincRNA	42.12	10	LINC00865	-0.253934	3.33006	-1.38823	0.16635	0.46184	-4.46207
ENSG00000136026	CKAP4	protein_coding	44.3	12	CKAP4	0.385336	4.42497	1.38792	0.166444	0.46184	-4.48549
ENSG00000238105	GOLGA2P5	transcribed_unprocessed_pseudogene	49.1	12	GOLGA2P5	0.247162	4.34709	1.38752	0.166565	0.46184	-4.47497
ENSG00000169432	SCN9A	protein_coding	34.44	2	SCN9A	0.296654	3.42758	1.38739	0.166606	0.46184	-4.47073
ENSG00000100697	DICER1	protein_coding	38	14	DICER1	0.170892	8.52664	1.38718	0.166668	0.46184	-4.49921
ENSG00000168872	DDX19A	protein_coding	47.09	16	DDX19A	0.164582	3.42368	1.38699	0.166725	0.46184	-4.46449
ENSG00000175711	B3GNTL1	protein_coding	50.32	17	B3GNTL1	0.401532	3.52645	1.38635	0.16692	0.46184	-4.47087
ENSG00000048828	FAM120A	protein_coding	42.4	9	FAM120A	0.149002	7.04183	1.38588	0.167065	0.46184	-4.5077
ENSG00000198373	WWP2	protein_coding	45.6	16	WWP2	0.368945	5.58687	1.38574	0.167107	0.46184	-4.50167
ENSG00000018699	TTC27	protein_coding	39.46	2	TTC27	-0.197117	5.48454	-1.38557	0.167159	0.46184	-4.49678
ENSG00000170458	CD14	protein_coding	58.26	5	CD14	0.467064	6.10277	1.38473	0.167415	0.46184	-4.50702
ENSG00000235917	MTCO2P11	unprocessed_pseudogene	42.23	9	MTCO2P11	0.639929	0.906326	1.38451	0.167481	0.46184	-4.4818
ENSG00000277452	RN7SL473P	misc_RNA	52.84	1	RN7SL473P	0.423731	2.13516	1.38447	0.167495	0.46184	-4.46304
ENSG00000110713	NUP98	protein_coding	41.69	11	NUP98	0.201762	7.83055	1.38425	0.167562	0.46184	-4.506
ENSG00000146285	SCML4	protein_coding	43.76	6	SCML4	0.257727	6.52397	1.38401	0.167636	0.46184	-4.50808
ENSG00000064601	CTSA	protein_coding	56.04	20	CTSA	0.439356	4.57715	1.38393	0.167659	0.46184	-4.48821
ENSG00000059377	TBXAS1	protein_coding	44.8	7	TBXAS1	0.412663	6.52192	1.38391	0.167666	0.46184	-4.50865
ENSG00000163421	PROK2	protein_coding	39.38	3	PROK2	0.613389	5.18115	1.38345	0.167806	0.46184	-4.49983
ENSG00000156414	TDRD9	protein_coding	42.7	14	TDRD9	0.599054	2.34113	1.38337	0.167832	0.46184	-4.46378
ENSG00000084070	SMAP2	protein_coding	41.95	1	SMAP2	0.342297	7.54249	1.38321	0.167879	0.46184	-4.50759
ENSG00000166548	TK2	protein_coding	49.54	16	TK2	0.281401	3.84666	1.38186	0.168293	0.462706	-4.47677
ENSG00000076242	MLH1	protein_coding	41.89	3	MLH1	-0.109566	5.72579	-1.38075	0.168634	0.463058	-4.50576
ENSG00000245532	NEAT1	lincRNA	44.06	11	NEAT1	0.600176	10.1035	1.38058	0.168688	0.463058	-4.49333
ENSG00000168234	TTC39C	protein_coding	41.64	18	TTC39C	-0.150105	6.41284	-1.38048	0.168717	0.463058	-4.51055
ENSG00000106692	FKTN	protein_coding	37.44	9	FKTN	-0.179347	5.40087	-1.38001	0.168863	0.463186	-4.50095
ENSG00000143498	TAF1A	protein_coding	36.34	1	TAF1A	-0.246021	4.27444	-1.3789	0.169205	0.463853	-4.48208
ENSG00000257261	AC008014.1	lincRNA	38.48	12	AC008014.1	0.306359	3.64811	1.37782	0.169537	0.464438	-4.47372
ENSG00000135624	CCT7	protein_coding	46.07	2	CCT7	-0.152201	7.02094	-1.37745	0.169652	0.464438	-4.51532
ENSG00000035664	DAPK2	protein_coding	46.89	15	DAPK2	0.472074	4.60656	1.37691	0.169818	0.464438	-4.49548
ENSG00000055130	CUL1	protein_coding	41.22	7	CUL1	-0.123522	6.4746	-1.37648	0.16995	0.464438	-4.51518
ENSG00000100034	PPM1F	protein_coding	55.32	22	PPM1F	0.292983	5.94124	1.37541	0.17028	0.464438	-4.51534
ENSG00000139537	CCDC65	protein_coding	47.98	12	CCDC65	-0.569666	2.19529	-1.37522	0.170339	0.464438	-4.47282
ENSG00000167325	RRM1	protein_coding	40.39	11	RRM1	-0.186539	5.53734	-1.37449	0.170565	0.464438	-4.50746
ENSG00000237711	MTCO3P11	unprocessed_pseudogene	41.21	9	MTCO3P11	0.461787	1.75123	1.37439	0.170597	0.464438	-4.47247
ENSG00000280953	LINC01163	lincRNA	45.45	10	LINC01163	-0.399783	0.950441	-1.37408	0.170693	0.464438	-4.49645
ENSG00000243664	RPS29P12	processed_pseudogene	46.05	5	RPS29P12	0.673139	-0.448223	1.37404	0.170707	0.464438	-4.51196
ENSG00000119969	HELLS	protein_coding	38.96	10	HELLS	-0.214514	4.82176	-1.37394	0.170735	0.464438	-4.49436
ENSG00000165458	INPPL1	protein_coding	58.64	11	INPPL1	0.361167	4.5283	1.37295	0.171043	0.464438	-4.49565
ENSG00000134986	NREP	protein_coding	38.48	5	NREP	-0.170333	5.65031	-1.37289	0.171063	0.464438	-4.51095
ENSG00000100290	BIK	protein_coding	54.8	22	BIK	0.364565	0.600212	1.3727	0.171121	0.464438	-4.4947
ENSG00000249096	LINC02362	lincRNA	41.33	4	LINC02362	0.371207	2.74585	1.37255	0.171168	0.464438	-4.47214
ENSG00000116977	LGALS8	protein_coding	43.48	1	LGALS8	0.130452	7.30301	1.37241	0.171213	0.464438	-4.51945
ENSG00000240767	RN7SL288P	misc_RNA	53.61	13	RN7SL288P	0.624928	1.76358	1.37185	0.171387	0.464438	-4.47307
ENSG00000125826	RBCK1	protein_coding	51.12	20	RBCK1	0.246962	5.03691	1.37148	0.1715	0.464438	-4.50655
ENSG00000132906	CASP9	protein_coding	48.7	1	CASP9	0.208088	3.72868	1.36969	0.172058	0.464438	-4.48455
ENSG00000092201	SUPT16H	protein_coding	40.41	14	SUPT16H	-0.131167	6.8445	-1.36914	0.17223	0.464438	-4.52293
ENSG00000119820	YIPF4	protein_coding	41.2	2	YIPF4	-0.161769	7.54122	-1.36901	0.17227	0.464438	-4.52158
ENSG00000152213	ARL11	protein_coding	47.31	13	ARL11	0.256828	5.53011	1.36898	0.17228	0.464438	-4.51794
ENSG00000211801	TRAV21	TR_V_gene	45.86	14	TRAV21	-0.324469	2.16704	-1.36865	0.172382	0.464438	-4.47555
ENSG00000197299	BLM	protein_coding	40.73	15	BLM	-0.154358	4.83154	-1.3682	0.172522	0.464438	-4.5015
ENSG00000273253	AL022328.4	antisense_RNA	65.56	22	AL022328.4	0.32458	0.958188	1.3678	0.172649	0.464438	-4.48823
ENSG00000141562	NARF	protein_coding	51.72	17	NARF	0.224772	4.84396	1.36777	0.172659	0.464438	-4.50806
ENSG00000174080	CTSF	protein_coding	58.67	11	CTSF	-0.368569	1.65965	-1.36722	0.172829	0.464438	-4.48377
ENSG00000278231	AL133342.1	lincRNA	47.64	20	AL133342.1	0.499988	2.71329	1.36688	0.172936	0.464438	-4.47538
ENSG00000122642	FKBP9	protein_coding	45.26	7	FKBP9	0.692026	0.279187	1.3665	0.173055	0.464438	-4.50453
ENSG00000213985	AC078899.1	processed_pseudogene	42.44	19	AC078899.1	-0.33318	1.16857	-1.36641	0.173082	0.464438	-4.48654
ENSG00000197405	C5AR1	protein_coding	49.69	19	C5AR1	0.486273	4.31385	1.36624	0.173136	0.464438	-4.50262
ENSG00000273691	AC087284.1	sense_intronic	39.08	15	AC087284.1	0.553048	2.53863	1.3656	0.173338	0.464438	-4.47595
ENSG00000224043	CCNT2-AS1	antisense_RNA	41.05	2	CCNT2-AS1	-0.284369	1.45068	-1.36457	0.173661	0.464438	-4.48729
ENSG00000169435	RASSF6	protein_coding	37.08	4	RASSF6	-0.419047	2.22121	-1.36443	0.173706	0.464438	-4.47717
ENSG00000077150	NFKB2	protein_coding	61.37	10	NFKB2	0.288375	4.52973	1.36442	0.173708	0.464438	-4.50381
ENSG00000108424	KPNB1	protein_coding	43.15	17	KPNB1	0.209743	7.52525	1.3643	0.173745	0.464438	-4.52538
ENSG00000043514	TRIT1	protein_coding	42.46	1	TRIT1	-0.11857	4.72923	-1.36377	0.173911	0.464438	-4.50409
ENSG00000033327	GAB2	protein_coding	41.71	11	GAB2	0.547821	4.62556	1.36362	0.173959	0.464438	-4.51001
ENSG00000112308	C6orf62	protein_coding	40.31	6	C6orf62	-0.137515	8.41997	-1.36342	0.174021	0.464438	-4.52181
ENSG00000241839	PLEKHO2	protein_coding	53.96	15	PLEKHO2	0.442404	3.89849	1.36333	0.17405	0.464438	-4.49522
ENSG00000231752	EMBP1	transcribed_unprocessed_pseudogene	37.6	1	EMBP1	-0.302724	3.30663	-1.36333	0.17405	0.464438	-4.47975
ENSG00000113368	LMNB1	protein_coding	42.33	5	LMNB1	0.336417	6.04365	1.36331	0.174056	0.464438	-4.52621
ENSG00000163746	PLSCR2	protein_coding	37.31	3	PLSCR2	0.409558	0.897081	1.36318	0.174096	0.464438	-4.48903
ENSG00000232334	AL683842.1	processed_pseudogene	58.86	10	AL683842.1	0.660563	1.25283	1.36283	0.174207	0.464438	-4.4834
ENSG00000253008	MIR2355	miRNA	41.38	2	MIR2355	0.319445	1.53022	1.36256	0.174292	0.464438	-4.48129
ENSG00000145241	CENPC	protein_coding	36.85	4	CENPC	-0.215802	7.23856	-1.36254	0.174299	0.464438	-4.52875
ENSG00000163882	POLR2H	protein_coding	52.77	3	POLR2H	-0.224122	4.21755	-1.36248	0.174317	0.464438	-4.49497
ENSG00000107829	FBXW4	protein_coding	45.8	10	FBXW4	0.155542	5.45779	1.36224	0.174394	0.464438	-4.51729
ENSG00000226950	DANCR	processed_transcript	44.16	4	DANCR	-0.203119	4.32777	-1.36188	0.174508	0.464438	-4.4964
ENSG00000133816	MICAL2	protein_coding	47.45	11	MICAL2	0.548263	6.67404	1.36153	0.174617	0.464438	-4.52975
ENSG00000135916	ITM2C	protein_coding	58.43	2	ITM2C	0.248953	3.77541	1.36143	0.17465	0.464438	-4.4861
ENSG00000110107	PRPF19	protein_coding	46.52	11	PRPF19	-0.13449	6.03602	-1.36061	0.174906	0.464438	-4.52639
ENSG00000202058	RN7SKP80	misc_RNA	56.89	22	RN7SKP80	-0.429498	3.98336	-1.36059	0.174913	0.464438	-4.49568
ENSG00000153786	ZDHHC7	protein_coding	48.57	16	ZDHHC7	0.221981	6.51539	1.36048	0.174948	0.464438	-4.53086
ENSG00000166228	PCBD1	protein_coding	51.19	10	PCBD1	-0.297815	1.64668	-1.36038	0.174982	0.464438	-4.48217
ENSG00000144535	DIS3L2	protein_coding	42.48	2	DIS3L2	0.205599	5.44661	1.35944	0.175277	0.464438	-4.51955
ENSG00000211734	TRBV5-1	TR_V_gene	56.11	7	TRBV5-1	-0.273282	3.29937	-1.35942	0.175285	0.464438	-4.48204
ENSG00000146592	CREB5	protein_coding	40.7	7	CREB5	0.549011	6.56732	1.35929	0.175325	0.464438	-4.52946
ENSG00000163464	CXCR1	protein_coding	49.77	2	CXCR1	0.54316	6.8752	1.35926	0.175333	0.464438	-4.52828
ENSG00000228782	MRPL45P2	transcribed_unprocessed_pseudogene	42.96	17	MRPL45P2	-0.189871	3.47914	-1.35916	0.175366	0.464438	-4.48471
ENSG00000103061	SLC7A6OS	protein_coding	47.19	16	SLC7A6OS	-0.0766354	6.09161	-1.35853	0.175566	0.464704	-4.52944
ENSG00000148019	CEP78	protein_coding	37.2	9	CEP78	-0.278732	6.57453	-1.35777	0.175807	0.464725	-4.53218
ENSG00000241058	NSUN6	protein_coding	40.26	10	NSUN6	-0.180429	5.38889	-1.35776	0.175809	0.464725	-4.52021
ENSG00000151849	CENPJ	protein_coding	41.37	13	CENPJ	-0.158559	4.21906	-1.35756	0.175872	0.464725	-4.4977
ENSG00000154016	GRAP	protein_coding	56.69	17	GRAP	-0.152285	6.45549	-1.35722	0.17598	0.464737	-4.53171
ENSG00000169609	C15orf40	protein_coding	44.6	15	C15orf40	-0.125671	5.65576	-1.35656	0.17619	0.464737	-4.52585
ENSG00000120868	APAF1	protein_coding	39.48	12	APAF1	0.237113	7.62134	1.35639	0.176246	0.464737	-4.53157
ENSG00000100568	VTI1B	protein_coding	42.97	14	VTI1B	-0.118121	6.31617	-1.3563	0.176273	0.464737	-4.5335
ENSG00000277130	AC073569.3	sense_intronic	33.28	12	AC073569.3	0.259714	2.94435	1.35593	0.176389	0.464782	-4.48476
ENSG00000213809	KLRK1	protein_coding	34.92	12	KLRK1	-0.273581	3.55481	-1.3546	0.176813	0.465637	-4.4874
ENSG00000065183	WDR3	protein_coding	36.95	1	WDR3	-0.178645	6.28446	-1.3531	0.17729	0.466447	-4.53509
ENSG00000146166	LGSN	protein_coding	36.89	6	LGSN	0.774109	0.163676	1.35301	0.17732	0.466447	-4.5157
ENSG00000244617	ASPRV1	protein_coding	55.49	2	ASPRV1	0.414903	1.82561	1.35227	0.177558	0.466502	-4.48331
ENSG00000211751	AC245427.1	TR_C_gene	54.27	7	AC245427.1	-0.185725	7.36918	-1.35224	0.177567	0.466502	-4.53767
ENSG00000139636	LMBR1L	protein_coding	51.62	12	LMBR1L	0.136174	5.84638	1.35164	0.177757	0.466502	-4.53281
ENSG00000229419	RALGAPA1P1	processed_pseudogene	40.13	9	RALGAPA1P1	-0.26714	3.36461	-1.35151	0.1778	0.466502	-4.49182
ENSG00000248334	WHAMMP2	transcribed_unprocessed_pseudogene	39.62	15	WHAMMP2	-0.202253	5.06137	-1.35124	0.177886	0.466502	-4.5185
ENSG00000163599	CTLA4	protein_coding	42.22	2	CTLA4	-0.301289	3.49038	-1.35108	0.177938	0.466502	-4.4899
ENSG00000134313	KIDINS220	protein_coding	38.39	2	KIDINS220	0.147868	8.03023	1.34963	0.178401	0.467181	-4.53589
ENSG00000238829	RNU7-45P	snRNA	39.68	2	RNU7-45P	0.411716	2.14699	1.34912	0.178564	0.467181	-4.48539
ENSG00000256812	CAPNS2	protein_coding	45.67	16	CAPNS2	0.44542	1.62678	1.34902	0.178597	0.467181	-4.48598
ENSG00000075651	PLD1	protein_coding	38.86	3	PLD1	0.383034	3.92614	1.34809	0.178894	0.467181	-4.50718
ENSG00000226091	LINC00937	lincRNA	45.31	12	LINC00937	0.579706	2.10606	1.34795	0.178939	0.467181	-4.48604
ENSG00000072682	P4HA2	protein_coding	49.39	5	P4HA2	0.480972	0.213014	1.3476	0.179051	0.467181	-4.5081
ENSG00000246627	CACNA1C-AS1	antisense_RNA	54.44	12	CACNA1C-AS1	0.298009	1.85314	1.34758	0.179057	0.467181	-4.48942
ENSG00000066322	ELOVL1	protein_coding	58.74	1	ELOVL1	0.143111	4.84185	1.34725	0.179165	0.467181	-4.52419
ENSG00000185261	KIAA0825	protein_coding	36.66	5	KIAA0825	0.297846	5.0357	1.34696	0.179259	0.467181	-4.53217
ENSG00000163539	CLASP2	protein_coding	36.82	3	CLASP2	-0.132915	7.32136	-1.34674	0.179328	0.467181	-4.54279
ENSG00000227372	TP73-AS1	transcribed_unitary_pseudogene	54.46	1	TP73-AS1	0.253973	3.93201	1.3465	0.179406	0.467181	-4.50139
ENSG00000283994	AC092652.3	sense_intronic	37.84	2	AC092652.3	0.340373	4.49333	1.34638	0.179444	0.467181	-4.51915
ENSG00000139211	AMIGO2	protein_coding	44.59	12	AMIGO2	-0.261308	4.33677	-1.34623	0.179493	0.467181	-4.5089
ENSG00000218227	AC136632.1	processed_pseudogene	55.16	5	AC136632.1	-0.425496	0.551321	-1.34492	0.179915	0.467762	-4.51591
ENSG00000185339	TCN2	protein_coding	50.79	22	TCN2	0.681656	-0.181451	1.34492	0.179916	0.467762	-4.5202
ENSG00000198919	DZIP3	protein_coding	35.7	3	DZIP3	-0.387861	6.35853	-1.34332	0.180431	0.468408	-4.54349
ENSG00000200974	RNU4-87P	snRNA	35.37	4	RNU4-87P	0.472555	0.57253	1.34319	0.180472	0.468408	-4.50524
ENSG00000172053	QARS	protein_coding	53.42	3	QARS	-0.141735	7.22675	-1.34243	0.180719	0.468408	-4.54684
ENSG00000180353	HCLS1	protein_coding	41.45	3	HCLS1	0.184543	8.90623	1.34211	0.180822	0.468408	-4.53725
ENSG00000125810	CD93	protein_coding	51.42	20	CD93	0.400811	7.2843	1.34194	0.180877	0.468408	-4.54488
ENSG00000165006	UBAP1	protein_coding	42.8	9	UBAP1	0.242636	5.53509	1.34173	0.180947	0.468408	-4.54171
ENSG00000007255	TRAPPC6A	protein_coding	56.86	19	TRAPPC6A	-0.236097	3.8755	-1.3416	0.180987	0.468408	-4.50311
ENSG00000078487	ZCWPW1	protein_coding	44.82	7	ZCWPW1	-0.169092	3.22735	-1.34152	0.181013	0.468408	-4.49505
ENSG00000106771	TMEM245	protein_coding	39.52	9	TMEM245	-0.127917	7.19634	-1.34126	0.181099	0.468408	-4.5479
ENSG00000167173	C15orf39	protein_coding	58.35	15	C15orf39	0.531732	3.83377	1.34089	0.181218	0.468408	-4.51278
ENSG00000143409	MINDY1	protein_coding	49.22	1	MINDY1	0.338628	5.51037	1.34074	0.181266	0.468408	-4.542
ENSG00000261438	AL157394.1	sense_overlapping	38.73	10	AL157394.1	0.379061	2.6286	1.34044	0.181364	0.468408	-4.49493
ENSG00000103522	IL21R	protein_coding	47.11	16	IL21R	0.189844	5.92431	1.33811	0.182123	0.469841	-4.54502
ENSG00000022840	RNF10	protein_coding	45.25	12	RNF10	0.466097	7.42553	1.33773	0.182245	0.469841	-4.54975
ENSG00000159339	PADI4	protein_coding	49.06	1	PADI4	0.473674	4.87493	1.33744	0.182339	0.469841	-4.53285
ENSG00000151413	NUBPL	protein_coding	38.49	14	NUBPL	-0.170847	4.11283	-1.33724	0.182406	0.469841	-4.51202
ENSG00000171408	PDE7B	protein_coding	38.31	6	PDE7B	-0.188952	3.94556	-1.33719	0.182421	0.469841	-4.50947
ENSG00000233875	AL592078.1	antisense_RNA	53.59	1	AL592078.1	0.491855	0.833086	1.33656	0.182627	0.470114	-4.50494
ENSG00000110002	VWA5A	protein_coding	39.29	11	VWA5A	0.21788	3.2582	1.33501	0.183132	0.47098	-4.50264
ENSG00000163832	ELP6	protein_coding	48.73	3	ELP6	-0.179627	4.58207	-1.33441	0.18333	0.47098	-4.52393
ENSG00000115211	EIF2B4	protein_coding	50.64	2	EIF2B4	-0.120802	4.50674	-1.3344	0.183331	0.47098	-4.52381
ENSG00000137574	TGS1	protein_coding	40.02	8	TGS1	-0.13528	5.87861	-1.33401	0.18346	0.47098	-4.54874
ENSG00000230910	AL391807.1	antisense_RNA	37.68	6	AL391807.1	0.689639	-0.229506	1.33398	0.183469	0.47098	-4.52467
ENSG00000004487	KDM1A	protein_coding	39.16	1	KDM1A	-0.121015	6.35469	-1.33368	0.183567	0.47098	-4.55284
ENSG00000135604	STX11	protein_coding	41.1	6	STX11	0.46499	5.27801	1.33242	0.183981	0.471539	-4.54868
ENSG00000276116	FUT8-AS1	antisense_RNA	56.67	14	FUT8-AS1	-0.302183	1.78181	-1.3322	0.184051	0.471539	-4.49771
ENSG00000270956	AC009948.4	antisense_RNA	36.15	2	AC009948.4	0.237797	2.82175	1.3321	0.184086	0.471539	-4.50047
ENSG00000113569	NUP155	protein_coding	41.76	5	NUP155	-0.103799	6.37482	-1.33161	0.184245	0.471687	-4.55508
ENSG00000095370	SH2D3C	protein_coding	53.99	9	SH2D3C	0.32829	4.86665	1.33116	0.184393	0.471809	-4.5389
ENSG00000015133	CCDC88C	protein_coding	51.25	14	CCDC88C	0.293112	7.20122	1.33072	0.184537	0.471919	-4.55728
ENSG00000137261	KIAA0319	protein_coding	41.54	6	KIAA0319	0.552006	1.18382	1.33001	0.184771	0.472211	-4.49756
ENSG00000109775	UFSP2	protein_coding	38.42	4	UFSP2	-0.232358	4.69138	-1.32953	0.184931	0.472211	-4.53073
ENSG00000197070	ARRDC1	protein_coding	60.84	9	ARRDC1	0.200654	3.9609	1.32946	0.184953	0.472211	-4.51888
ENSG00000136243	NUPL2	protein_coding	40.52	7	NUPL2	-0.191547	5.76791	-1.32886	0.185151	0.472457	-4.55209
ENSG00000030419	IKZF2	protein_coding	34.84	2	IKZF2	-0.231336	8.5529	-1.3283	0.185335	0.472542	-4.55349
ENSG00000197535	MYO5A	protein_coding	39.92	15	MYO5A	0.187813	7.27078	1.32772	0.185525	0.472542	-4.55964
ENSG00000167664	TMIGD2	protein_coding	53.96	19	TMIGD2	-0.326547	4.78587	-1.32771	0.18553	0.472542	-4.53249
ENSG00000213762	ZNF134	protein_coding	46.33	19	ZNF134	-0.186079	5.95497	-1.32733	0.185655	0.472542	-4.55544
ENSG00000101474	APMAP	protein_coding	46.54	20	APMAP	0.299683	6.85294	1.32723	0.185688	0.472542	-4.55959
ENSG00000184939	ZFP90	protein_coding	44.64	16	ZFP90	-0.185169	6.09619	-1.32676	0.185845	0.472684	-4.55692
ENSG00000170266	GLB1	protein_coding	44.03	3	GLB1	0.248891	5.57743	1.32526	0.186339	0.473682	-4.55567
ENSG00000130724	CHMP2A	protein_coding	54.26	19	CHMP2A	0.178175	5.04473	1.32401	0.186752	0.474477	-4.54875
ENSG00000246016	LINC01513	antisense_RNA	51	5	LINC01513	0.650209	-0.643598	1.32219	0.187359	0.475309	-4.53494
ENSG00000181135	ZNF707	protein_coding	56.38	8	ZNF707	0.215548	3.39899	1.32204	0.18741	0.475309	-4.51049
ENSG00000173535	TNFRSF10C	protein_coding	45.61	8	TNFRSF10C	0.502469	6.76347	1.32175	0.187503	0.475309	-4.56268
ENSG00000149262	INTS4	protein_coding	40.73	11	INTS4	0.135682	5.96842	1.32163	0.187545	0.475309	-4.56054
ENSG00000172216	CEBPB	protein_coding	66.16	20	CEBPB	0.309275	4.55318	1.3215	0.187587	0.475309	-4.54462
ENSG00000218809	AL391903.1	unprocessed_pseudogene	53.7	6	AL391903.1	0.480511	1.64139	1.32072	0.187848	0.475476	-4.50176
ENSG00000205485	AC004980.1	transcribed_unprocessed_pseudogene	41.83	7	AC004980.1	0.219013	3.59704	1.32046	0.187933	0.475476	-4.51536
ENSG00000134882	UBAC2	protein_coding	41.75	13	UBAC2	0.0993564	6.67751	1.32039	0.187958	0.475476	-4.56636
ENSG00000111261	MANSC1	protein_coding	44.34	12	MANSC1	0.520442	2.2936	1.31949	0.188256	0.475723	-4.50515
ENSG00000113522	RAD50	protein_coding	38.81	5	RAD50	0.2354	2.65935	1.31938	0.188295	0.475723	-4.50402
ENSG00000137078	SIT1	protein_coding	60.02	9	SIT1	-0.21369	5.30875	-1.31918	0.18836	0.475723	-4.5522
ENSG00000231682	LINC01891	lincRNA	45.25	2	LINC01891	-0.285655	3.48988	-1.31849	0.18859	0.476038	-4.51228
ENSG00000145247	OCIAD2	protein_coding	41.87	4	OCIAD2	-0.384625	4.81204	-1.3182	0.188688	0.476038	-4.53979
ENSG00000198355	PIM3	protein_coding	69.51	22	PIM3	0.206377	4.4714	1.31777	0.188833	0.476149	-4.54308
ENSG00000132334	PTPRE	protein_coding	47.89	10	PTPRE	0.283686	7.34648	1.31683	0.189148	0.476684	-4.56756
ENSG00000123064	DDX54	protein_coding	54.08	12	DDX54	0.192173	4.08755	1.31525	0.189675	0.477757	-4.52769
ENSG00000152782	PANK1	protein_coding	39.91	10	PANK1	-0.23482	3.41354	-1.31489	0.189798	0.477809	-4.51525
ENSG00000277149	TYW1B	protein_coding	41.66	7	TYW1B	0.210983	3.87082	1.31347	0.190274	0.478751	-4.52666
ENSG00000173110	HSPA6	protein_coding	58.41	1	HSPA6	0.454703	5.30698	1.3128	0.190497	0.479055	-4.56621
ENSG00000258056	AC009779.2	antisense_RNA	56.95	12	AC009779.2	0.269395	1.78417	1.31192	0.190795	0.479547	-4.50673
ENSG00000251682	AC122718.2	processed_pseudogene	44.33	5	AC122718.2	0.3206	3.61088	1.31134	0.190989	0.479777	-4.52866
ENSG00000213071	LPAL2	transcribed_unprocessed_pseudogene	41.63	6	LPAL2	-0.286556	2.42337	-1.31061	0.191238	0.480062	-4.50837
ENSG00000089818	NECAP1	protein_coding	41.14	12	NECAP1	0.079683	6.1131	1.3104	0.191308	0.480062	-4.57297
ENSG00000108559	NUP88	protein_coding	42.72	17	NUP88	-0.122789	5.73985	-1.30939	0.19165	0.480664	-4.56783
ENSG00000259642	ST20-AS1	antisense_RNA	56.17	15	ST20-AS1	0.248455	1.90194	1.30857	0.191926	0.4811	-4.50856
ENSG00000178035	IMPDH2	protein_coding	53.38	3	IMPDH2	-0.165384	6.43802	-1.30809	0.192088	0.481248	-4.57577
ENSG00000152127	MGAT5	protein_coding	42.88	2	MGAT5	0.165292	7.4037	1.30749	0.192292	0.481296	-4.57724
ENSG00000273797	AL133445.2	sense_intronic	36.05	14	AL133445.2	0.308479	2.92988	1.30701	0.192454	0.481296	-4.51887
ENSG00000213073	AL353625.1	transcribed_processed_pseudogene	46.53	6	AL353625.1	0.405235	4.08523	1.30685	0.192508	0.481296	-4.54399
ENSG00000178425	NT5DC1	protein_coding	36.29	6	NT5DC1	-0.207739	5.11363	-1.30682	0.192519	0.481296	-4.55878
ENSG00000213753	CENPBD1P1	transcribed_processed_pseudogene	45.66	19	CENPBD1P1	0.23949	3.07911	1.30607	0.192774	0.481678	-4.5208
ENSG00000270426	AC099343.2	sense_intronic	42.71	4	AC099343.2	0.241403	3.86917	1.30483	0.193195	0.482303	-4.53701
ENSG00000274922	AL139384.1	lincRNA	51.76	13	AL139384.1	0.221701	2.68941	1.30473	0.19323	0.482303	-4.51691
ENSG00000090487	SPG21	protein_coding	44.04	15	SPG21	0.0959784	6.10012	1.30409	0.193447	0.482586	-4.57873
ENSG00000172757	CFL1	protein_coding	50.18	11	CFL1	0.201716	6.70255	1.30356	0.193628	0.482783	-4.58163
ENSG00000120694	HSPH1	protein_coding	36.82	13	HSPH1	-0.293591	6.66874	-1.30294	0.193839	0.482819	-4.58113
ENSG00000171793	CTPS1	protein_coding	45.27	1	CTPS1	0.133603	5.43065	1.30291	0.193849	0.482819	-4.56773
ENSG00000153179	RASSF3	protein_coding	43.87	12	RASSF3	0.146057	7.15691	1.30244	0.194008	0.482884	-4.58189
ENSG00000125170	DOK4	protein_coding	58.39	16	DOK4	0.458494	0.470829	1.30223	0.194081	0.482884	-4.52187
ENSG00000138071	ACTR2	protein_coding	39.48	2	ACTR2	-0.190681	9.42054	-1.30177	0.194238	0.483018	-4.56815
ENSG00000005059	MCUB	protein_coding	41.01	4	MCUB	-0.209671	6.73994	-1.30068	0.194611	0.483688	-4.5835
ENSG00000076356	PLXNA2	protein_coding	47.98	1	PLXNA2	0.46284	2.07917	1.30036	0.194721	0.483705	-4.51445
ENSG00000233901	LINC01503	lincRNA	55.37	9	LINC01503	0.516125	-0.203109	1.29945	0.195031	0.48396	-4.53453
ENSG00000108061	SHOC2	protein_coding	35.08	10	SHOC2	-0.275694	7.75689	-1.29926	0.195096	0.48396	-4.58151
ENSG00000070269	TMEM260	protein_coding	39.13	14	TMEM260	0.203056	6.73468	1.29915	0.195133	0.48396	-4.58545
ENSG00000283597	FAM169B	protein_coding	43.49	15	FAM169B	0.595	-0.255645	1.29787	0.195573	0.484235	-4.53259
ENSG00000255398	HCAR3	protein_coding	50.82	12	HCAR3	0.449611	4.02616	1.29776	0.195609	0.484235	-4.55595
ENSG00000059728	MXD1	protein_coding	40.74	2	MXD1	0.440293	8.53118	1.29738	0.195742	0.484235	-4.57449
ENSG00000204152	TIMM23B	protein_coding	40.65	10	TIMM23B	0.168527	4.33819	1.29657	0.196018	0.484235	-4.54807
ENSG00000110446	SLC15A3	protein_coding	52.85	11	SLC15A3	0.274968	4.23744	1.29631	0.196109	0.484235	-4.55638
ENSG00000155111	CDK19	protein_coding	39.87	6	CDK19	0.180144	5.91924	1.29611	0.196179	0.484235	-4.58469
ENSG00000123405	NFE2	protein_coding	51.86	12	NFE2	0.460699	6.40704	1.29569	0.19632	0.484235	-4.58665
ENSG00000105948	TTC26	protein_coding	38.13	7	TTC26	-0.306175	2.70477	-1.29569	0.196322	0.484235	-4.5257
ENSG00000157538	DSCR3	protein_coding	44.22	21	DSCR3	0.0819131	6.41063	1.29567	0.196328	0.484235	-4.58757
ENSG00000131042	LILRB2	protein_coding	57.71	19	LILRB2	0.410657	4.55963	1.29559	0.196357	0.484235	-4.56716
ENSG00000115318	LOXL3	protein_coding	50.8	2	LOXL3	0.429637	1.97419	1.29552	0.196381	0.484235	-4.51677
ENSG00000147852	VLDLR	protein_coding	41.97	9	VLDLR	-0.460655	1.2556	-1.29505	0.196543	0.484378	-4.51674
ENSG00000163171	CDC42EP3	protein_coding	41.38	2	CDC42EP3	0.275534	6.60939	1.29443	0.196756	0.48465	-4.58816
ENSG00000222858	RNU6-920P	snRNA	41.3	17	RNU6-920P	0.409052	1.01288	1.29282	0.197313	0.485532	-4.51939
ENSG00000262049	AC139530.1	antisense_RNA	61.96	17	AC139530.1	-0.222281	2.98067	-1.29279	0.197322	0.485532	-4.52404
ENSG00000079616	KIF22	protein_coding	50.19	16	KIF22	-0.139511	5.09544	-1.29209	0.197563	0.485597	-4.56872
ENSG00000105967	TFEC	protein_coding	35	7	TFEC	-0.550149	5.85412	-1.29196	0.197608	0.485597	-4.58827
ENSG00000198000	NOL8	protein_coding	38.87	9	NOL8	-0.204041	6.77838	-1.29181	0.197659	0.485597	-4.59135
ENSG00000234160	AL513165.1	antisense_RNA	48.87	9	AL513165.1	-0.260157	1.43367	-1.29067	0.198056	0.485891	-4.52001
ENSG00000119401	TRIM32	protein_coding	43.3	9	TRIM32	-0.140541	4.63218	-1.2906	0.19808	0.485891	-4.55999
ENSG00000228817	BACH1-IT2	lincRNA	44.23	21	BACH1-IT2	0.581203	2.77638	1.29057	0.19809	0.485891	-4.52747
ENSG00000174130	TLR6	protein_coding	39.76	4	TLR6	0.258956	6.57722	1.28984	0.198344	0.486259	-4.59231
ENSG00000268734	AC245128.3	lincRNA	36.63	19	AC245128.3	0.486663	1.85711	1.28909	0.198603	0.486384	-4.51974
ENSG00000276961	MIR7848	miRNA	59.41	8	MIR7848	0.285965	2.03552	1.28897	0.198643	0.486384	-4.52014
ENSG00000121297	TSHZ3	protein_coding	46.88	19	TSHZ3	0.511856	1.97596	1.28879	0.198706	0.486384	-4.52197
ENSG00000189190	ZNF600	protein_coding	45.41	19	ZNF600	-0.392508	4.87546	-1.28809	0.19895	0.486485	-4.56907
ENSG00000132471	WBP2	protein_coding	55.06	17	WBP2	0.355986	4.09508	1.2877	0.199084	0.486485	-4.55686
ENSG00000161677	JOSD2	protein_coding	61.76	19	JOSD2	-0.279243	1.41233	-1.28759	0.199123	0.486485	-4.52028
ENSG00000149932	TMEM219	protein_coding	47.42	16	TMEM219	-0.130688	4.32829	-1.28742	0.199183	0.486485	-4.55853
ENSG00000105053	VRK3	protein_coding	50.86	19	VRK3	0.173524	5.5968	1.28718	0.199267	0.486485	-4.58744
ENSG00000130775	THEMIS2	protein_coding	54.04	1	THEMIS2	0.316909	7.4888	1.28582	0.19974	0.487386	-4.59297
ENSG00000248863	AC097376.1	transcribed_processed_pseudogene	42.39	4	AC097376.1	0.308776	2.17924	1.28445	0.200219	0.487928	-4.52353
ENSG00000104325	DECR1	protein_coding	38.15	8	DECR1	0.141771	7.20014	1.28434	0.200257	0.487928	-4.59773
ENSG00000070610	GBA2	protein_coding	50.7	9	GBA2	0.248969	4.89315	1.28404	0.20036	0.487928	-4.57779
ENSG00000197555	SIPA1L1	protein_coding	39.56	14	SIPA1L1	0.325963	6.99988	1.28399	0.200378	0.487928	-4.59812
ENSG00000232542	DPYD-IT1	sense_intronic	35.82	1	DPYD-IT1	0.343563	1.94048	1.28234	0.200956	0.488647	-4.52335
ENSG00000170949	ZNF160	protein_coding	45.26	19	ZNF160	-0.094833	6.23387	-1.28233	0.200959	0.488647	-4.59719
ENSG00000177885	GRB2	protein_coding	44.22	17	GRB2	0.179153	7.74446	1.28202	0.201069	0.488647	-4.59602
ENSG00000137497	NUMA1	protein_coding	46.62	11	NUMA1	0.19279	7.89158	1.28195	0.201091	0.488647	-4.59722
ENSG00000116717	GADD45A	protein_coding	52.9	1	GADD45A	0.310023	2.8014	1.28092	0.201454	0.488903	-4.53466
ENSG00000127152	BCL11B	protein_coding	50.77	14	BCL11B	-0.169202	8.19209	-1.28084	0.20148	0.488903	-4.59655
ENSG00000226839	MTND6P11	processed_pseudogene	36.44	2	MTND6P11	0.830798	-1.50471	1.27993	0.2018	0.488903	-4.55451
ENSG00000173171	MTX1	protein_coding	55.87	1	MTX1	0.217068	4.25266	1.27967	0.201891	0.488903	-4.57121
ENSG00000166145	SPINT1	protein_coding	53.63	15	SPINT1	0.405454	1.4128	1.27961	0.201914	0.488903	-4.52354
ENSG00000196396	PTPN1	protein_coding	43.56	20	PTPN1	0.191765	6.20598	1.27948	0.201958	0.488903	-4.60043
ENSG00000133275	CSNK1G2	protein_coding	61.03	19	CSNK1G2	0.132623	5.82335	1.2788	0.202196	0.488903	-4.59735
ENSG00000211854	TRAJ35	TR_J_gene	50.85	14	TRAJ35	0.420066	1.45494	1.27867	0.202244	0.488903	-4.52665
ENSG00000267152	AC093227.1	lincRNA	35.52	19	AC093227.1	-0.211116	3.27308	-1.27829	0.202378	0.488903	-4.53792
ENSG00000234292	AC123595.1	lincRNA	52.01	5	AC123595.1	0.688598	0.456533	1.27828	0.20238	0.488903	-4.52739
ENSG00000265666	RARA-AS1	antisense_RNA	63.57	17	RARA-AS1	0.379044	1.32568	1.2781	0.202443	0.488903	-4.52416
ENSG00000123124	WWP1	protein_coding	37.46	8	WWP1	-0.182277	7.00746	-1.27809	0.202449	0.488903	-4.60338
ENSG00000083123	BCKDHB	protein_coding	36.82	6	BCKDHB	-0.175945	4.73228	-1.27666	0.202949	0.489102	-4.57388
ENSG00000149269	PAK1	protein_coding	39.88	11	PAK1	0.283259	6.27248	1.27666	0.202952	0.489102	-4.60375
ENSG00000166260	COX11	protein_coding	41.57	17	COX11	-0.211564	5.47271	-1.27654	0.202995	0.489102	-4.59043
ENSG00000114853	ZBTB47	protein_coding	62.11	3	ZBTB47	0.366209	2.01532	1.27652	0.203001	0.489102	-4.52754
ENSG00000145545	SRD5A1	protein_coding	44.23	5	SRD5A1	0.213213	4.31613	1.27637	0.203053	0.489102	-4.56992
ENSG00000156469	MTERF3	protein_coding	38.81	8	MTERF3	-0.241815	4.44321	-1.27605	0.203167	0.489126	-4.56626
ENSG00000185986	SDHAP3	transcribed_unprocessed_pseudogene	47.9	5	SDHAP3	-0.171289	3.65367	-1.27547	0.203372	0.489366	-4.54599
ENSG00000250608	AC010210.1	processed_transcript	41.46	3	AC010210.1	0.291382	1.90627	1.2743	0.203784	0.489914	-4.52766
ENSG00000227032	RPS2P36	processed_pseudogene	54.99	10	RPS2P36	0.348623	2.96687	1.27367	0.204008	0.489914	-4.54184
ENSG00000104731	KLHDC4	protein_coding	53.01	16	KLHDC4	0.297651	5.5474	1.27341	0.204099	0.489914	-4.59307
ENSG00000226380	AC016831.1	lincRNA	45.07	7	AC016831.1	0.324404	5.29154	1.27255	0.204405	0.489914	-4.59693
ENSG00000125510	OPRL1	protein_coding	60.16	20	OPRL1	0.354081	1.62899	1.27218	0.204535	0.489914	-4.5273
ENSG00000200075	SNORA25	snoRNA	41.73	8	SNORA25	-0.386693	0.649403	-1.27201	0.204594	0.489914	-4.53198
ENSG00000135299	ANKRD6	protein_coding	43.03	6	ANKRD6	0.201784	2.88878	1.27171	0.204702	0.489914	-4.53876
ENSG00000135407	AVIL	protein_coding	47.57	12	AVIL	0.308357	3.81496	1.27164	0.204726	0.489914	-4.56415
ENSG00000103490	PYCARD	protein_coding	61.9	16	PYCARD	0.248286	5.29305	1.27152	0.20477	0.489914	-4.59852
ENSG00000188732	FAM221A	protein_coding	40.02	7	FAM221A	-0.181562	2.96464	-1.27141	0.20481	0.489914	-4.53773
ENSG00000095564	BTAF1	protein_coding	37.37	10	BTAF1	-0.180722	8.42796	-1.27138	0.204818	0.489914	-4.60236
ENSG00000171295	ZNF440	protein_coding	44.1	19	ZNF440	-0.17727	4.92851	-1.27058	0.205103	0.489914	-4.58522
ENSG00000175203	DCTN2	protein_coding	48.08	12	DCTN2	0.147431	4.52878	1.27005	0.205292	0.489914	-4.57873
ENSG00000162783	IER5	protein_coding	49.76	1	IER5	-0.192346	5.56455	-1.26991	0.20534	0.489914	-4.60249
ENSG00000160710	ADAR	protein_coding	45.35	1	ADAR	0.362433	8.44234	1.2689	0.205702	0.489914	-4.60215
ENSG00000132912	DCTN4	protein_coding	38.73	5	DCTN4	0.0908521	6.35422	1.26885	0.205718	0.489914	-4.61051
ENSG00000101445	PPP1R16B	protein_coding	47.52	20	PPP1R16B	0.190637	6.20175	1.26877	0.205746	0.489914	-4.6078
ENSG00000177112	MRVI1-AS1	antisense_RNA	42.36	11	MRVI1-AS1	0.469176	1.54342	1.26841	0.205874	0.489914	-4.52906
ENSG00000274008	Metazoa_SRP	misc_RNA	50.17	10	Metazoa_SRP	0.463289	0.568367	1.26798	0.206027	0.489914	-4.53314
ENSG00000237984	PTENP1	transcribed_processed_pseudogene	41.99	9	PTENP1	-0.36735	0.6188	-1.26732	0.206265	0.489914	-4.53274
ENSG00000276007	AC079414.3	sense_intronic	37.34	16	AC079414.3	-0.264396	1.24158	-1.26725	0.206288	0.489914	-4.53113
ENSG00000251230	MIR3945HG	lincRNA	44.38	4	MIR3945HG	0.651438	1.36809	1.26715	0.206324	0.489914	-4.52965
ENSG00000231365	AL359915.2	antisense_RNA	40.62	1	AL359915.2	0.173859	4.30957	1.26711	0.206338	0.489914	-4.57009
ENSG00000142657	PGD	protein_coding	47.69	1	PGD	0.359515	7.53389	1.26663	0.206511	0.489914	-4.60828
ENSG00000174903	RAB1B	protein_coding	55.61	11	RAB1B	0.307638	3.92914	1.26608	0.206706	0.489914	-4.56595
ENSG00000189144	ZNF573	protein_coding	41.38	19	ZNF573	-0.166347	4.42733	-1.26588	0.206777	0.489914	-4.57271
ENSG00000134291	TMEM106C	protein_coding	46.67	12	TMEM106C	-0.210066	4.11356	-1.26586	0.206785	0.489914	-4.56557
ENSG00000166582	CENPV	protein_coding	48.01	17	CENPV	-0.22808	2.75793	-1.26565	0.206861	0.489914	-4.53721
ENSG00000138621	PPCDC	protein_coding	47.94	15	PPCDC	0.251953	4.02063	1.26553	0.206902	0.489914	-4.57549
ENSG00000159692	CTBP1	protein_coding	60.99	4	CTBP1	0.114321	6.98132	1.26534	0.20697	0.489914	-4.61432
ENSG00000168781	PPIP5K1	protein_coding	44.61	15	PPIP5K1	-0.206997	2.50985	-1.26523	0.20701	0.489914	-4.53458
ENSG00000143933	CALM2	protein_coding	39.71	2	CALM2	-0.337601	8.6385	-1.26488	0.207136	0.489914	-4.60472
ENSG00000124370	MCEE	protein_coding	41.39	2	MCEE	-0.198293	3.87448	-1.26461	0.207232	0.489914	-4.56068
ENSG00000169062	UPF3A	protein_coding	47.58	13	UPF3A	-0.128183	5.78166	-1.26456	0.207249	0.489914	-4.6058
ENSG00000174652	ZNF266	protein_coding	45	19	ZNF266	-0.181462	7.09568	-1.26419	0.207383	0.489914	-4.61496
ENSG00000118508	RAB32	protein_coding	39.47	6	RAB32	0.349049	4.60028	1.26373	0.207549	0.489914	-4.59271
ENSG00000248476	BACH1-IT1	sense_intronic	43.74	21	BACH1-IT1	0.409559	2.70051	1.2632	0.207738	0.489914	-4.54433
ENSG00000134243	SORT1	protein_coding	42.27	1	SORT1	0.472178	4.78096	1.26204	0.208155	0.489914	-4.59934
ENSG00000162976	PQLC3	protein_coding	50.03	2	PQLC3	-0.218749	5.0635	-1.26184	0.208225	0.489914	-4.59868
ENSG00000133943	C14orf159	protein_coding	46.93	14	C14orf159	0.236486	6.6995	1.26168	0.208283	0.489914	-4.61765
ENSG00000130023	ERMARD	protein_coding	43.29	6	ERMARD	-0.103315	5.49065	-1.26163	0.208303	0.489914	-4.60367
ENSG00000279192	PWAR5	TEC	35.82	15	PWAR5	-0.246278	5.5858	-1.26125	0.208438	0.489914	-4.60428
ENSG00000158825	CDA	protein_coding	48.54	1	CDA	0.49603	2.00133	1.26081	0.208597	0.489914	-4.5379
ENSG00000147526	TACC1	protein_coding	42.76	8	TACC1	0.166593	7.88862	1.26045	0.208726	0.489914	-4.61402
ENSG00000183431	SF3A3	protein_coding	44.59	1	SF3A3	-0.133202	6.61312	-1.26004	0.208874	0.489914	-4.618
ENSG00000226660	TRBV2	TR_V_gene	44.79	7	TRBV2	-0.270841	2.36024	-1.25932	0.209133	0.489914	-4.53585
ENSG00000089775	ZBTB25	protein_coding	42.25	14	ZBTB25	-0.138971	7.07533	-1.25932	0.209134	0.489914	-4.61907
ENSG00000122484	RPAP2	protein_coding	38.47	1	RPAP2	-0.229789	6.53826	-1.2593	0.209139	0.489914	-4.61796
ENSG00000182670	TTC3	protein_coding	38.7	21	TTC3	-0.158248	8.34194	-1.25909	0.209217	0.489914	-4.61356
ENSG00000099821	POLRMT	protein_coding	61.15	19	POLRMT	0.176407	3.94318	1.25898	0.209255	0.489914	-4.5652
ENSG00000254826	AP001922.3	sense_intronic	54.29	11	AP001922.3	0.701903	0.0955011	1.25891	0.209279	0.489914	-4.53931
ENSG00000248429	AC098679.1	antisense_RNA	38.86	4	AC098679.1	0.461079	2.28718	1.25861	0.209387	0.489914	-4.54411
[truncated: 2,686 more rows]

## Sheet: Legend
Dataset EV5: Comparison of gene regulation 24 hours after vaccination, following 4MenCB + control immunisation or control immunisation only.
