# Supplementary material for: Gene expression profiling reveals insights into infant immunological and febrile responses to group B meningococcal vaccine
Source: Mol Syst Biol. 2020 Nov 19;16(11):e9888. doi: 10.15252/msb.20209888 (PMC7674973; doi:10.15252/msb.20209888)
Supplement: Supplementary file 7 — Dataset EV6 [file MSB-16-e9888-s007.xlsx]

## Sheet: Dataset EV6
gene_id	gene_name	gene_biotype	GC_content	chromosome_name	GeneID	logFC	AveExpr	t	P.Value	adj.P.Val	B
ENSG00000118985	ELL2	protein_coding	38.17	5	ELL2	0.385583	4.65097	2.49366	0.0133128	0.446747	-4.08582
ENSG00000273703	HIST1H2BM	protein_coding	55.38	6	HIST1H2BM	0.640373	1.90359	2.17325	0.0307329	0.446747	-4.40982
ENSG00000135605	TEC	protein_coding	40.44	4	TEC	0.359285	3.98853	2.06117	0.0403564	0.446747	-4.30584
ENSG00000100628	ASB2	protein_coding	52.44	14	ASB2	0.590354	1.12609	1.97232	0.0497129	0.446747	-4.48291
ENSG00000182240	BACE2	protein_coding	45.56	21	BACE2	0.454461	3.70081	1.82968	0.0685294	0.446747	-4.39631
ENSG00000228363	AC015971.1	antisense_RNA	38.26	2	AC015971.1	0.654363	0.52005	1.77169	0.0777049	0.446747	-4.5328
ENSG00000140263	SORD	protein_coding	45.28	15	SORD	0.290285	3.59369	1.76805	0.0783132	0.446747	-4.42457
ENSG00000182557	SPNS3	protein_coding	53.29	17	SPNS3	0.368365	2.30058	1.61183	0.108303	0.446747	-4.50223
ENSG00000104356	POP1	protein_coding	41.8	8	POP1	-0.164735	3.91573	-1.53014	0.127289	0.446747	-4.48494
ENSG00000272398	CD24	protein_coding	50.84	6	CD24	0.382985	6.29276	1.52515	0.12853	0.446747	-4.45501
ENSG00000156869	FRRS1	protein_coding	38.03	1	FRRS1	0.349446	3.58326	1.50178	0.134459	0.446747	-4.4967
ENSG00000204161	C10orf128	protein_coding	47.39	10	C10orf128	0.415605	4.69005	1.45351	0.147379	0.446747	-4.48967
ENSG00000174944	P2RY14	protein_coding	39.32	3	P2RY14	0.43561	4.8598	1.45227	0.147722	0.446747	-4.49037
ENSG00000282608	ADORA3	protein_coding	39.64	1	ADORA3	0.482389	1.40834	1.43493	0.1526	0.446747	-4.54847
ENSG00000144681	STAC	protein_coding	39.86	3	STAC	0.744765	-1.39845	1.36866	0.172376	0.446747	-4.58447
ENSG00000163053	SLC16A14	protein_coding	42.86	2	SLC16A14	0.386758	1.09304	1.28837	0.198849	0.446747	-4.57233
ENSG00000115602	IL1RL1	protein_coding	39.63	2	IL1RL1	0.462079	3.41375	1.24407	0.214679	0.446747	-4.55677
ENSG00000142512	SIGLEC10	protein_coding	53.94	19	SIGLEC10	0.322655	5.30836	1.18925	0.235509	0.446747	-4.56342
ENSG00000134489	HRH4	protein_coding	42.42	18	HRH4	0.400256	3.67144	1.18444	0.237404	0.446747	-4.56784
ENSG00000103355	PRSS33	protein_coding	63.36	16	PRSS33	0.589855	1.04542	1.18428	0.237467	0.446747	-4.58044
ENSG00000092067	CEBPE	protein_coding	61	14	CEBPE	0.359262	2.29357	1.17799	0.239957	0.446747	-4.57504
ENSG00000152207	CYSLTR2	protein_coding	39.08	13	CYSLTR2	0.243082	5.40406	1.12549	0.261496	0.446747	-4.58023
ENSG00000105205	CLC	protein_coding	43.83	19	CLC	0.4778	6.5991	1.10667	0.269538	0.446747	-4.58535
ENSG00000168004	HRASLS5	protein_coding	40.25	11	HRASLS5	0.482784	0.0230124	1.09494	0.27463	0.446747	-4.59095
ENSG00000176871	WSB2	protein_coding	46.42	12	WSB2	0.143286	5.32894	1.0803	0.281087	0.446747	-4.59128
ENSG00000267416	AC025048.4	lincRNA	43.52	17	AC025048.4	0.37932	0.205892	1.07532	0.283303	0.446747	-4.59167
ENSG00000250696	AC111000.4	antisense_RNA	34.87	4	AC111000.4	0.388809	3.63244	0.983525	0.326332	0.495541	-4.60759
ENSG00000109099	PMP22	protein_coding	45.52	17	PMP22	0.439963	-0.425454	0.87201	0.384068	0.560496	-4.60029
ENSG00000189068	VSTM1	protein_coding	46.34	19	VSTM1	0.292784	2.96371	0.842829	0.400157	0.560496	-4.6217
ENSG00000254789	AC073172.1	lincRNA	44.62	11	AC073172.1	0.551826	-0.285678	0.783435	0.434138	0.560496	-4.60182
ENSG00000183283	DAZAP2	protein_coding	46.84	12	DAZAP2	0.104018	7.778	0.764874	0.445093	0.560496	-4.66079
ENSG00000164828	SUN1	protein_coding	52.69	7	SUN1	-0.0646734	6.73123	-0.760141	0.447911	0.560496	-4.66295
ENSG00000255587	RAB44	protein_coding	50.18	6	RAB44	0.294746	2.65008	0.725157	0.469057	0.560496	-4.63394
ENSG00000249763	AC114786.1	processed_pseudogene	35.26	4	AC114786.1	0.37413	0.0473516	0.71292	0.476583	0.560496	-4.60732
ENSG00000133317	LGALS12	protein_coding	52.28	11	LGALS12	0.265157	2.6536	0.709864	0.478472	0.560496	-4.63468
ENSG00000112759	SLC29A1	protein_coding	56.86	6	SLC29A1	0.245512	1.71005	0.591602	0.55467	0.631707	-4.63259
ENSG00000105366	SIGLEC8	protein_coding	51.85	19	SIGLEC8	0.23072	2.26171	0.514884	0.607104	0.663032	-4.64827
ENSG00000205927	OLIG2	protein_coding	59.22	21	OLIG2	0.214834	1.61123	0.504289	0.614517	0.663032	-4.63591
ENSG00000169385	RNASE2	protein_coding	47.72	14	RNASE2	0.232136	1.3084	0.459615	0.646206	0.676355	-4.62906
ENSG00000259583	AC015712.2	antisense_RNA	48.21	15	AC015712.2	0.137085	0.711597	0.440652	0.659859	0.676355	-4.62057
ENSG00000259418	AC091117.2	antisense_RNA	41.83	15	AC091117.2	0.0351167	-0.315618	0.0776617	0.938161	0.938161	-4.61238

## Sheet: Legend
Dataset EV6: Comparison of gene regulation 3 days after vaccination, following 4MenCB + control immunisation or control immunisation only.
