# Supplementary material for: Gene expression profiling reveals insights into infant immunological and febrile responses to group B meningococcal vaccine
Source: Mol Syst Biol. 2020 Nov 19;16(11):e9888. doi: 10.15252/msb.20209888 (PMC7674973; doi:10.15252/msb.20209888)
Supplement: Supplementary file 8 — Dataset EV7 [file MSB-16-e9888-s008.xlsx]

## Sheet: Dataset EV7
gene_id	gene_name	gene_biotype	GC_content	chromosome_name	GeneID	logFC	AveExpr	t	P.Value	adj.P.Val	B
ENSG00000223350	IGLV9-49	IG_V_gene	59.89	22	IGLV9-49	1.72099	0.460856	3.72834	0.000236689	0.000710066	0.264829
ENSG00000211897	IGHG3	IG_C_gene	62.97	14	IGHG3	1.5945	0.474386	3.30348	0.0010894	0.0016341	-1.11551
ENSG00000118113	MMP8	protein_coding	39.04	11	MMP8	0.901596	1.1876	1.685	0.0931922	0.0931922	-5.04415

## Sheet: Legend
Dataset EV7: Comparison of gene regulation 7 days after vaccination, following 4MenCB + control immunisation or control immunisation only.
