# Supplementary material for: Gene expression profiling reveals insights into infant immunological and febrile responses to group B meningococcal vaccine
Source: Mol Syst Biol. 2020 Nov 19;16(11):e9888. doi: 10.15252/msb.20209888 (PMC7674973; doi:10.15252/msb.20209888)
Supplement: Supplementary file 9 — Dataset EV8 [file MSB-16-e9888-s009.xlsx]

## Sheet: Dataset EV8
Plasma protein	Time point	n	Median	IQR	p-value (Pre-vaccination Vs Post-vaccination)	FDR* (Pre-vaccination Vs Post-vaccination)	p-value (Control Vs Test vaccine)	FDR# (Control Vs Test vaccine)
CRP (mg/l)	Control 4hr	11	0.1	0.10–1.11	–	–			–
	Test 4hr	8	0.255	0.10–0.50	–	–	0.79
	Control 24hr	10	21.995	12.21–25.11	–	–
	Test 24hr	10	45.84	27.17–54.72	–	–	0.0068	0.010125
	Control 3d	11	3.69	2.11–6.03	–	–
	Test 3d	11	6.43	2.92–9.81	–	–	0.3
L-SELECTIN (mg/l)	Pre-vaccination	29	5.15769	2.54–6.28	–	–
	Control 4hr	8	6.17118	5.39–8.33	0.0736	0.5532
	Test 4hr	4	7.03437	6.53–8.25	0.0646	0.5532	0.552
	Control 24hr	9	7.13517	6.61–7.63	0.0162	0.0972
	Test 24hr	8	7.66176	5.39–8.6	0.0406	0.19488	0.532
EGF (pg/ml)	Pre-vaccination	29	63.8323	32.14–128.91	–	–
	Control 4hr	8	52.2706	42.01–59.99	0.543	0.735568
	Test 4hr	4	49.3249	43.29–57.97	0.639	0.786462
	Control 24hr	9	60.5954	31.9–71.62	0.559	0.813091	1
	Test 24hr	8	62.3535	33.95–78.79	0.519	0.813091	0.962
TGFa (pg/ml)	Pre-vaccination	29	1.59409	0.82–3.16	–	–
	Control 4hr	8	0.99353	0.91–1.72	0.631	0.786462
	Test 4hr	4	0.97398	0.64–1.53	0.348	0.70272	0.671
	Control 24hr	9	3.45249	2.11–5.8	0.114	0.342
	Test 24hr	8	11.1592	6.74–13.76	0.0526	0.229527	0.0922
GCSF (pg/ml)	Pre-vaccination	29	39.9658	12.25–64.95	–	–
	Control 4hr	8	146.759	96.01–203.54	0.0181	0.2172
	Test 4hr	4	168.973	124.78–197.36	0.0922	0.5532	0.799
	Control 24hr	9	69.3674	49.13–111.62	0.0661	0.250338
	Test 24hr	8	178.355	139.86–267.8	0.000179	0.002148	0.00244	0.006100
GMCSF (pg/ml)	Pre-vaccination	29	7.9409	2.31–10.86	–	–
	Control 4hr	8	4.14975	2.03–10.56	0.542	0.735568
	Test 4hr	4	5.40173	4.13–6.55	0.473	0.735568	0.932
	Control 24hr	9	5.24103	2.76–6.46	0.68	0.855805
	Test 24hr	8	6.46374	2.52–9.39	0.543	0.813091	0.885
FKN (pg/ml)	Pre-vaccination	29	85.3746	14.13–104.91	–	–
	Control 4hr	8	14.1293	11.89–96.9	0.48	0.735568
	Test 4hr	4	39.8856	23.04–62.66	0.507	0.735568	0.549
	Control 24hr	9	36.0003	20.59–68.48	0.731	0.855805
	Test 24hr	8	75.463	45.19–131.19	0.81	0.925714	0.699
IFNG (pg/ml)	Pre-vaccination	29	4.08357	1.82–7.59	–	–
	Control 4hr	8	1.39288	0.9–4.31	0.365	0.70272
	Test 4hr	4	1.60768	1.53–2.35	0.246	0.70272	0.799
	Control 24hr	9	1.82071	1.39–4.3	0.705	0.855805
	Test 24hr	8	4.95991	1.96–8.44	0.671	0.855805	0.7
GRO (pg/ml)	Pre-vaccination	29	1781.17	1328.32–2414.85	–	–
	Control 4hr	8	3168.99	2509.53–3534.01	0.00929	0.14864
	Test 4hr	4	3733.07	3425.37–4018.52	0.00633	0.14864	0.27
	Control 24hr	9	1842.95	1543.56–2371.21	0.731	0.855805
	Test 24hr	8	1777.62	925.04–3721.73	0.897	0.943304	0.885
IL-10 (pg/ml)	Pre-vaccination	29	6.50683	4.45–9.13	–	–
	Control 4hr	8	13.1325	9.17–20.54	0.00929	0.14864
	Test 4hr	4	20.1054	13.96–25.55	0.177	0.70272	0.671
	Control 24hr	9	8.84125	7.53–9.7	0.229	0.610667
	Test 24hr	8	14.5087	11.3–15.63	0.00425	0.034	0.075
IL-13 (pg/ml)	Pre-vaccination	29	2.54221	2.54–13.99	–	–
	Control 4hr	8	2.54221	0.58–7.27	0.365	0.70272
	Test 4hr	4	1.56319	0.58–2.7	0.168	0.70272	0.72
	Control 24hr	9	2.54221	0.58–4.66	0.43	0.813091
	Test 24hr	8	11.3352	3.66–32.94	0.104	0.3328	0.0568
sCD40L (pg/ml)	Pre-vaccination	29	1063.52	477.19–2040.52	–	–
	Control 4hr	8	707.809	537.24–892.16	0.31	0.70272
	Test 4hr	4	452.343	367.17–571.4	0.177	0.70272	0.203
	Control 24hr	9	647.172	593.64–739.16	0.303	0.661091
	Test 24hr	8	438.786	283.11–661.51	0.0736	0.252343	0.163
IL-17A (pg/ml)	Pre-vaccination	29	1.90382	1.13–2.63	–	–
	Control 4hr	8	1.41388	1.17–2.39	0.471	0.735568
	Test 4hr	4	1.55555	1.28–1.71	0.362	0.70272	0.932
	Control 24hr	9	1.90386	1.18–3.11	0.655	0.855805
	Test 24hr	8	2.72268	1.76–4.04	0.216	0.609882	0.413
IL-1RA (pg/ml)	Pre-vaccination	29	24.902	15.42–32.97	–	–
	Control 4hr	8	25.9009	24.7–39.3	0.347	0.70272
	Test 4hr	4	25.8009	15.72–38.39	0.934	0.934	0.799
	Control 24hr	9	46.3132	35.81–58.52	0.0074	0.0507429
	Test 24hr	8	77.5122	69.44–97.99	2.03e-05	0.0003248	0.00244	0.006100
IL-1A (pg/ml)	Pre-vaccination	29	12.2535	8.36–18.66	–	–
	Control 4hr	8	12.5648	4.52–19.86	0.796	0.8576
	Test 4hr	4	13.6247	11.66–16.32	0.699	0.8388	0.799
	Control 24hr	9	16.7636	5.64–23.2	0.68	0.855805
	Test 24hr	8	17.4361	5.63–47.78	0.53	0.813091	0.665
IL-1B (pg/ml)	Pre-vaccination	29	2.36598	1.25–4.11	–	–
	Control 4hr	8	1.43766	0.73–3.07	0.386	0.712615
	Test 4hr	4	1.77858	1.56–2.29	0.562	0.735568	0.671
	Control 24hr	9	1.54281	1.32–3.1	0.85	0.927273
	Test 24hr	8	1.6915	0.81–2.81	0.483	0.813091	0.81
IL-2 (pg/ml)	Pre-vaccination	29	0.927608	0.46–1.51	–	–
	Control 4hr	8	0.527207	0.3–1.11	0.366	0.70272
	Test 4hr	4	0.982023	0.89–1.23	0.761	0.8576	0.269
	Control 24hr	9	0.536122	0.46–2.37	0.932	0.95183
	Test 24hr	8	1.03751	0.9–1.62	0.53	0.813091	0.63
IL-3 (pg/ml)	Pre-vaccination	29	0.534349	0.23–1.07	–	–
	Control 4hr	8	0.233559	0.18–0.77	0.567	0.735568
	Test 4hr	4	0.288268	0.19–0.48	0.348	0.70272	1
	Control 24hr	9	0.251382	0.21–0.54	0.471	0.813091
	Test 24hr	8	0.228451	0.08–0.47	0.259	0.624	0.413
IL-4 (pg/ml)	Pre-vaccination	29	20.6997	6.45–35.66	–	–
	Control 4hr	8	21.0109	10.88–49.38	0.796	0.8576
	Test 4hr	4	17.6808	14.01–20.09	0.562	0.735568	0.799
	Control 24hr	9	19.0781	4.85–37.82	0.904	0.943304
	Test 24hr	8	36.2979	18.94–119.99	0.26	0.624	0.229
IL-5 (pg/ml)	Pre-vaccination	29	0.818682	0.58–1.54	–	–
	Control 4hr	8	1.08795	0.82–1.52	0.495	0.735568
	Test 4hr	4	2.10904	1.64–2.4	0.214	0.70272	0.395
	Control 24hr	9	9.21583	8.64–16.37	8.04e-06	0.0003248
	Test 24hr	8	12.389	9.38–16.92	2.03e-05	0.0003248	0.665	0.665000
IL-6 (pg/ml)	Pre-vaccination	29	0.641158	0.11–11.07	–	–
	Control 4hr	8	7.59463	2.99–18.61	0.146	0.70272
	Test 4hr	4	10.7481	7.71–13.39	0.314	0.70272	0.865
	Control 24hr	9	1.31576	0.35–7.69	0.986	0.986
	Test 24hr	8	20.2908	13.58–34.95	0.00349	0.033504	0.0081	0.010125
IL-7 (pg/ml)	Pre-vaccination	29	1.00493	0.73–3.15	–	–
	Control 4hr	8	0.729532	0.41–1.25	0.292	0.70272
	Test 4hr	4	1.1164	0.65–1.65	0.538	0.735568	0.792
	Control 24hr	9	0.729532	0.41–0.73	0.343	0.715826
	Test 24hr	8	1.41939	0.73–5.25	0.486	0.813091	0.14
IL-8 (pg/ml)	Pre-vaccination	29	7.18392	4.96–12.1	–	–
	Control 4hr	8	8.80745	5.66–13.35	0.726	0.849951
	Test 4hr	4	9.75754	6.95–11.88	0.804	0.8576	0.799
	Control 24hr	9	4.32975	3.31–5.42	0.028	0.149333
	Test 24hr	8	12.5246	5.53–21.1	0.472	0.813091	0.112
IP-10 (pg/ml)	Pre-vaccination	29	444.653	362.55–569.87	–	–
	Control 4hr	8	451.487	383.59–549.2	0.897	0.916085
	Test 4hr	4	428.807	402.3–524.37	0.89	0.916085	0.799
	Control 24hr	9	507.361	372.4–598.15	0.607	0.855805
	Test 24hr	8	582.093	431.52–734.65	0.0678	0.250338	0.312
TNFA (pg/ml)	Pre-vaccination	29	37.6053	31.68–42.9	–	–
	Control 4hr	8	37.6284	34.29–49.04	0.366	0.70272
	Test 4hr	4	45.4426	42.28–46.31	0.0823	0.5532	0.552
	Control 24hr	9	33.145	29.79–40.96	0.303	0.661091
	Test 24hr	8	35.728	33.84–40.55	0.839	0.927273	0.413
* FDR, false-discovery rate (﻿ Benjamini & Hochberg), correcting for all test conducted at the corresponding timepoint.
# FDR, false-discovery rate (﻿ Benjamini & Hochberg), only considering proteins with level that significantly (FDR <0.05) changed follow vaccination at the corresponding timepoint.

## Sheet: Legend
Dataset EV8: Plasma protein concentrations pre-vaccination and post-vaccination.
