# Supplementary material for: Gene expression profiling reveals insights into infant immunological and febrile responses to group B meningococcal vaccine
Source: Mol Syst Biol. 2020 Nov 19;16(11):e9888. doi: 10.15252/msb.20209888 (PMC7674973; doi:10.15252/msb.20209888)
Supplement: Supplementary file 10 — Dataset EV9 [file MSB-16-e9888-s010.xlsx]

## Sheet: Dataset EV9
gene_id	gene_name	gene_biotype	GC_content	chromosome_name	GeneID	logFC	AveExpr	t	P.Value	adj.P.Val	B
ENSG00000188404	SELL	protein_coding	38.85	1	SELL	0.553556	10.3247	3.86411	0.000147794	0.0308889	0.703937
ENSG00000102897	LYRM1	protein_coding	44.36	16	LYRM1	0.44528	4.47961	2.85822	0.00468095	0.276492	-2.11987
ENSG00000100644	HIF1A	protein_coding	37.25	14	HIF1A	0.303242	7.47195	2.73387	0.00678345	0.276492	-2.42462
ENSG00000235192	AC009495.3	lincRNA	36.47	2	AC009495.3	0.779654	2.0606	2.72391	0.00698427	0.276492	-2.53534
ENSG00000143110	C1orf162	protein_coding	41.83	1	C1orf162	0.370925	5.80948	2.66744	0.00822751	0.276492	-2.57637
ENSG00000134851	TMEM165	protein_coding	38.82	4	TMEM165	0.374773	6.71936	2.58788	0.0103179	0.276492	-2.76212
ENSG00000204569	PPP1R10	protein_coding	46.34	6	PPP1R10	0.416178	6.00668	2.56419	0.0110264	0.276492	-2.81135
ENSG00000271646	AC099343.3	lincRNA	50.34	4	AC099343.3	0.413961	3.92449	2.5174	0.0125551	0.276492	-2.88369
ENSG00000136999	NOV	protein_coding	42.27	8	NOV	-1.03843	1.55177	-2.48414	0.0137533	0.276492	-3.01402
ENSG00000128016	ZFP36	protein_coding	59.08	19	ZFP36	0.702364	4.74421	2.47469	0.014112	0.276492	-2.9876
ENSG00000182957	SPATA13	protein_coding	44.13	13	SPATA13	0.264386	7.4899	2.46338	0.0145522	0.276492	-3.03479
ENSG00000142166	IFNAR1	protein_coding	41.3	21	IFNAR1	0.290208	7.75928	2.29132	0.022918	0.353673	-3.39019
ENSG00000143771	CNIH4	protein_coding	43.22	1	CNIH4	0.41999	5.72775	2.26626	0.0244351	0.353673	-3.43442
ENSG00000185862	EVI2B	protein_coding	37.1	17	EVI2B	0.637686	5.7682	2.22529	0.0271052	0.353673	-3.51324
ENSG00000143753	DEGS1	protein_coding	46.06	1	DEGS1	0.345652	5.88009	2.21854	0.0275682	0.353673	-3.53124
ENSG00000144802	NFKBIZ	protein_coding	40.23	3	NFKBIZ	0.335783	7.24172	2.19104	0.029528	0.353673	-3.58952
ENSG00000131236	CAP1	protein_coding	43.27	1	CAP1	0.342005	7.81205	2.17889	0.0304318	0.353673	-3.61021
ENSG00000155097	ATP6V1C1	protein_coding	38.39	8	ATP6V1C1	0.388789	6.2438	2.16461	0.031524	0.353673	-3.6371
ENSG00000123836	PFKFB2	protein_coding	42.36	1	PFKFB2	0.443262	5.53643	2.13904	0.0335648	0.353673	-3.67677
ENSG00000143337	TOR1AIP1	protein_coding	38.76	1	TOR1AIP1	0.265619	7.13855	2.12569	0.0346746	0.353673	-3.71416
ENSG00000177981	ASB8	protein_coding	42.11	12	ASB8	0.262906	5.36676	2.10033	0.0368705	0.353673	-3.74007
ENSG00000174021	GNG5	protein_coding	40.66	1	GNG5	0.336013	4.61265	2.08059	0.0386613	0.353673	-3.75082
ENSG00000146425	DYNLT1	protein_coding	45.31	6	DYNLT1	0.487169	5.81375	2.0778	0.0389209	0.353673	-3.79227
ENSG00000068697	LAPTM4A	protein_coding	41.61	2	LAPTM4A	0.371194	5.40667	2.02173	0.0444495	0.361328	-3.88457
ENSG00000158887	MPZ	protein_coding	50.52	1	MPZ	0.504716	1.90374	1.98889	0.0479867	0.361328	-3.81501
ENSG00000171223	JUNB	protein_coding	64.89	19	JUNB	0.526557	5.83242	1.97539	0.0495094	0.361328	-3.97736
ENSG00000248712	CCDC153	protein_coding	50.84	11	CCDC153	-0.690092	0.892248	-1.96298	0.0509438	0.361328	-3.8809
ENSG00000170525	PFKFB3	protein_coding	50.91	10	PFKFB3	0.71129	5.2007	1.93583	0.0542057	0.361328	-4.02807
ENSG00000196954	CASP4	protein_coding	37.69	11	CASP4	0.450852	7.9903	1.92534	0.0555116	0.361328	-4.06455
ENSG00000140830	TXNL4B	protein_coding	44.45	16	TXNL4B	0.233047	4.69194	1.91147	0.05728	0.361328	-4.04341
ENSG00000154589	LY96	protein_coding	41.99	8	LY96	0.97755	3.98976	1.88856	0.0603034	0.361328	-4.04794
ENSG00000113368	LMNB1	protein_coding	42.33	5	LMNB1	0.570597	6.03573	1.88276	0.0610892	0.361328	-4.13507
ENSG00000079385	CEACAM1	protein_coding	47.52	19	CEACAM1	0.777547	3.81918	1.8766	0.061933	0.361328	-4.06325
ENSG00000021355	SERPINB1	protein_coding	43.16	6	SERPINB1	0.491814	7.29222	1.87282	0.0624562	0.361328	-4.15744
ENSG00000006327	TNFRSF12A	protein_coding	60.12	16	TNFRSF12A	-0.746915	0.959468	-1.86289	0.063848	0.361328	-4.0003
ENSG00000099860	GADD45B	protein_coding	60.24	19	GADD45B	0.481697	3.26309	1.86229	0.0639323	0.361328	-4.05566
ENSG00000115604	IL18R1	protein_coding	39.54	2	IL18R1	0.569534	5.05018	1.85321	0.0652285	0.361328	-4.15745
ENSG00000092200	RPGRIP1	protein_coding	44.4	14	RPGRIP1	-0.633047	2.18707	-1.84997	0.065696	0.361328	-4.01948
ENSG00000134333	LDHA	protein_coding	44.3	11	LDHA	0.307787	7.32039	1.81984	0.0701809	0.369025	-4.24467
ENSG00000110934	BIN2	protein_coding	44.59	12	BIN2	0.195218	7.87457	1.81693	0.0706268	0.369025	-4.24557
ENSG00000157800	SLC37A3	protein_coding	45.22	7	SLC37A3	0.410583	5.7727	1.77958	0.0765631	0.369704	-4.29751
ENSG00000140379	BCL2A1	protein_coding	38.46	15	BCL2A1	1.2364	4.65318	1.76638	0.078757	0.369704	-4.26319
ENSG00000064225	ST3GAL6	protein_coding	38.88	3	ST3GAL6	-0.466656	4.93901	-1.75287	0.081056	0.369704	-4.30443
ENSG00000025039	RRAGD	protein_coding	42.25	6	RRAGD	-0.42134	4.35951	-1.74928	0.0816761	0.369704	-4.28546
ENSG00000064932	SBNO2	protein_coding	63.18	19	SBNO2	0.673505	4.80258	1.7441	0.0825776	0.369704	-4.31857
ENSG00000108984	MAP2K6	protein_coding	41	17	MAP2K6	0.328235	5.66172	1.73444	0.0842795	0.369704	-4.36577
ENSG00000173221	GLRX	protein_coding	41.1	5	GLRX	0.343887	6.80534	1.72756	0.0855099	0.369704	-4.39056
ENSG00000185201	IFITM2	protein_coding	56.84	11	IFITM2	0.751017	5.72518	1.72727	0.0855608	0.369704	-4.37688
ENSG00000196352	CD55	protein_coding	36.32	1	CD55	0.337436	7.83779	1.7211	0.0866771	0.369704	-4.39438
ENSG00000164430	MB21D1	protein_coding	42.46	6	MB21D1	0.335348	4.42516	1.66486	0.0974031	0.38928	-4.41717
ENSG00000243646	IL10RB	protein_coding	46.79	21	IL10RB	0.265616	5.21701	1.65886	0.0986077	0.38928	-4.46211
ENSG00000096063	SRPK1	protein_coding	40.48	6	SRPK1	0.294701	6.57449	1.65657	0.0990716	0.38928	-4.49597
ENSG00000155307	SAMSN1	protein_coding	36.18	21	SAMSN1	0.508646	5.89093	1.65405	0.0995831	0.38928	-4.48893
ENSG00000163754	GYG1	protein_coding	42.09	3	GYG1	0.51252	4.81485	1.64064	0.10234	0.38928	-4.46728
ENSG00000148110	MFSD14B	protein_coding	40.66	9	MFSD14B	0.253534	6.65776	1.64015	0.102442	0.38928	-4.52085
ENSG00000137312	FLOT1	protein_coding	49.72	6	FLOT1	0.335677	6.10601	1.62719	0.105167	0.392498	-4.53161
ENSG00000153310	FAM49B	protein_coding	42.04	8	FAM49B	0.249227	8.17335	1.61258	0.10831	0.397137	-4.5519
ENSG00000112245	PTP4A1	protein_coding	39.41	6	PTP4A1	0.350664	6.02814	1.60315	0.110377	0.397737	-4.56636
ENSG00000115607	IL18RAP	protein_coding	40.03	2	IL18RAP	0.598079	5.86667	1.56457	0.119161	0.422114	-4.61723
ENSG00000176659	C20orf197	lincRNA	47.35	20	C20orf197	-0.413462	2.72277	-1.53168	0.127079	0.42449	-4.45568
ENSG00000058799	YIPF1	protein_coding	43.46	1	YIPF1	0.243835	4.59056	1.52692	0.128258	0.42449	-4.61018
ENSG00000163162	RNF149	protein_coding	41.19	2	RNF149	0.367373	8.38264	1.52137	0.129642	0.42449	-4.67566
ENSG00000144566	RAB5A	protein_coding	39.8	3	RAB5A	0.201301	6.14684	1.50775	0.133094	0.42449	-4.69952
ENSG00000107566	ERLIN1	protein_coding	38.56	10	ERLIN1	0.21921	5.10473	1.49897	0.135356	0.42449	-4.68003
ENSG00000163041	H3F3A	protein_coding	44.56	1	H3F3A	0.275667	8.27571	1.49665	0.135957	0.42449	-4.71042
ENSG00000069399	BCL3	protein_coding	58.73	19	BCL3	0.760979	1.21841	1.48551	0.138879	0.42449	-4.43207
ENSG00000083828	ZNF586	protein_coding	46.13	19	ZNF586	0.123087	6.14755	1.48175	0.139876	0.42449	-4.73377
ENSG00000159496	RGL4	protein_coding	55.37	22	RGL4	0.384791	4.56294	1.48035	0.140251	0.42449	-4.67466
ENSG00000197632	SERPINB2	protein_coding	38.08	18	SERPINB2	-0.667239	1.24475	-1.47351	0.142084	0.42449	-4.43102
ENSG00000234389	AC007278.1	sense_intronic	44.58	2	AC007278.1	0.785177	2.34445	1.47272	0.142295	0.42449	-4.52965
ENSG00000231856	AL162377.1	antisense_RNA	47.93	13	AL162377.1	0.28987	1.76533	1.46567	0.144205	0.42449	-4.47615
ENSG00000143546	S100A8	protein_coding	54.11	1	S100A8	1.07665	8.39235	1.45069	0.14833	0.430569	-4.75971
ENSG00000109046	WSB1	protein_coding	39.73	17	WSB1	0.272017	8.18769	1.43514	0.152707	0.43554	-4.78998
ENSG00000197006	METTL9	protein_coding	42.83	16	METTL9	0.348166	7.09514	1.40682	0.16093	0.43554	-4.83667
ENSG00000087157	PGS1	protein_coding	52.04	17	PGS1	0.375344	6.41571	1.40525	0.161397	0.43554	-4.83638
ENSG00000241721	SUMO1P1	processed_pseudogene	40.85	20	SUMO1P1	0.85495	-0.177856	1.40392	0.161793	0.43554	-4.45042
ENSG00000179915	NRXN1	protein_coding	35.81	2	NRXN1	-0.857717	0.91521	-1.3952	0.164401	0.43554	-4.47855
ENSG00000183283	DAZAP2	protein_coding	46.84	12	DAZAP2	0.233485	7.777	1.39013	0.165933	0.43554	-4.85281
ENSG00000167536	DHRS13	protein_coding	54.96	17	DHRS13	0.339922	4.41277	1.38877	0.166345	0.43554	-4.78091
ENSG00000119471	HSDL2	protein_coding	40.81	9	HSDL2	0.315731	5.81222	1.38626	0.167109	0.43554	-4.84832
ENSG00000213347	MXD3	protein_coding	58.63	5	MXD3	0.412841	3.81243	1.38074	0.168798	0.43554	-4.74344
ENSG00000155926	SLA	protein_coding	46.56	8	SLA	0.242517	8.53839	1.33892	0.182017	0.463921	-4.90343
ENSG00000182831	C16orf72	protein_coding	42.03	16	C16orf72	0.160374	7.95492	1.32299	0.18725	0.47151	-4.93125
ENSG00000275210	AC245884.11	processed_transcript	48.3	19	AC245884.11	0.654572	1.49737	1.30898	0.191945	0.477578	-4.62202
ENSG00000138772	ANXA3	protein_coding	39.99	4	ANXA3	0.767839	5.00084	1.2786	0.202422	0.49772	-4.93336
ENSG00000132825	PPP1R3D	protein_coding	49.7	20	PPP1R3D	0.268547	4.74924	1.25562	0.210623	0.503881	-4.95501
ENSG00000062716	VMP1	protein_coding	39.75	17	VMP1	0.312362	8.27223	1.25531	0.210733	0.503881	-5.0041
ENSG00000249662	LINC02218	lincRNA	38.62	5	LINC02218	-0.54913	1.52416	-1.25138	0.21216	0.503881	-4.67607
ENSG00000236345	AL354719.2	antisense_RNA	37.19	6	AL354719.2	-0.487939	1.13798	-1.22334	0.222546	0.520902	-4.68589
ENSG00000134905	CARS2	protein_coding	48.05	13	CARS2	0.17505	6.72861	1.21867	0.224312	0.520902	-5.0576
ENSG00000165071	TMEM71	protein_coding	40.01	8	TMEM71	0.191315	7.08564	1.19854	0.232033	0.53291	-5.07949
ENSG00000148572	NRBF2	protein_coding	42.23	10	NRBF2	0.251063	5.04022	1.18675	0.236641	0.537587	-5.03774
ENSG00000164047	CAMP	protein_coding	55.8	3	CAMP	-0.557231	2.61717	-1.17191	0.242536	0.538292	-4.85443
ENSG00000196227	FAM217B	protein_coding	42.7	20	FAM217B	0.180493	5.83345	1.1708	0.242981	0.538292	-5.09509
ENSG00000109466	KLHL2	protein_coding	38.15	4	KLHL2	0.240594	6.58319	1.16658	0.244678	0.538292	-5.11104
ENSG00000136630	HLX	protein_coding	54.42	1	HLX	0.452251	2.6109	1.10181	0.271782	0.591691	-4.93496
ENSG00000075223	SEMA3C	protein_coding	35.82	7	SEMA3C	-0.350824	3.29825	-1.07283	0.284555	0.613112	-4.99579
ENSG00000236525	AC007278.2	sense_intronic	37.21	2	AC007278.2	0.520857	2.71598	1.05361	0.293251	0.625403	-4.98254
ENSG00000156127	BATF	protein_coding	44.52	14	BATF	0.284589	2.77588	1.03598	0.301382	0.63625	-4.99683
ENSG00000274173	AL035661.1	lincRNA	42.22	20	AL035661.1	0.931927	-0.355212	1.02594	0.30608	0.639707	-4.68395
ENSG00000163220	S100A9	protein_coding	52.55	1	S100A9	0.513196	10.6442	1.01653	0.310526	0.642574	-5.19147
ENSG00000174125	TLR1	protein_coding	40.78	4	TLR1	0.295456	7.96645	1.00305	0.316967	0.649473	-5.26085
ENSG00000076662	ICAM3	protein_coding	56.15	19	ICAM3	0.171716	7.66138	0.986226	0.325136	0.659742	-5.28195
ENSG00000166523	CLEC4E	protein_coding	39.78	12	CLEC4E	0.359467	5.44691	0.967101	0.334585	0.672387	-5.27072
ENSG00000221869	CEBPD	protein_coding	70.02	8	CEBPD	0.335965	4.25306	0.959379	0.33845	0.672412	-5.19997
ENSG00000163739	CXCL1	protein_coding	49.73	4	CXCL1	-0.524185	0.232447	-0.941384	0.347569	0.672412	-4.77305
ENSG00000258227	CLEC5A	protein_coding	40.03	7	CLEC5A	-0.446614	2.17232	-0.934517	0.35109	0.672412	-4.9975
ENSG00000279400	AC008957.3	TEC	41.12	5	AC008957.3	0.823282	-2.33682	0.925767	0.35561	0.672412	-4.6468
ENSG00000131873	CHSY1	protein_coding	43.36	15	CHSY1	0.230631	5.84968	0.920541	0.358327	0.672412	-5.32914
ENSG00000059804	SLC2A3	protein_coding	44.63	12	SLC2A3	0.290962	7.87884	0.91819	0.359553	0.672412	-5.33206
ENSG00000173559	NABP1	protein_coding	38.76	2	NABP1	0.258257	8.44427	0.914989	0.361227	0.672412	-5.32993
ENSG00000215114	UBXN2B	protein_coding	38.03	8	UBXN2B	0.191212	6.41442	0.914465	0.361502	0.672412	-5.34374
ENSG00000008438	PGLYRP1	protein_coding	57.73	19	PGLYRP1	0.588697	-0.12829	0.910557	0.363553	0.672412	-4.75382
ENSG00000258215	AC078886.1	processed_pseudogene	51.99	12	AC078886.1	-0.478959	0.554718	-0.903832	0.367101	0.673018	-4.81049
ENSG00000133116	KL	protein_coding	40.43	13	KL	-0.45091	0.184454	-0.883545	0.377933	0.686852	-4.78711
ENSG00000163221	S100A12	protein_coding	49.33	1	S100A12	0.507138	5.65359	0.870108	0.385216	0.690145	-5.34983
ENSG00000186205	2001-03-01	protein_coding	45.28	1	2001-03-01	-0.383474	4.1256	-0.868032	0.386349	0.690145	-5.26736
ENSG00000217555	CKLF	protein_coding	41.69	16	CKLF	0.207243	3.22821	0.860247	0.390616	0.691853	-5.16275
ENSG00000113742	CPEB4	protein_coding	37.31	5	CPEB4	0.183205	7.19503	0.840047	0.401819	0.705716	-5.40411
ENSG00000152766	ANKRD22	protein_coding	38.05	10	ANKRD22	0.509297	1.59835	0.828185	0.408488	0.709787	-4.97841
ENSG00000171236	LRG1	protein_coding	55.16	19	LRG1	0.409215	3.83377	0.823872	0.41093	0.709787	-5.27866
ENSG00000124215	CDH26	protein_coding	42.52	20	CDH26	-0.250484	2.55837	-0.814312	0.416371	0.713291	-5.11618
ENSG00000189127	ANKRD34B	protein_coding	43.03	5	ANKRD34B	-0.567345	-0.0177221	-0.802198	0.423328	0.718496	-4.82297
ENSG00000172216	CEBPB	protein_coding	66.16	20	CEBPB	0.237259	4.54147	0.794214	0.427951	0.718496	-5.35128
ENSG00000121807	CCR2	protein_coding	44.06	3	CCR2	-0.273333	6.59662	-0.790202	0.430284	0.718496	-5.44094
ENSG00000173930	SLCO4C1	protein_coding	35	5	SLCO4C1	-0.222552	4.96791	-0.777678	0.437617	0.718496	-5.39196
ENSG00000143815	LBR	protein_coding	41.69	1	LBR	0.129346	8.42553	0.777253	0.437868	0.718496	-5.43371
ENSG00000196549	MME	protein_coding	37.52	3	MME	-0.320055	7.51636	-0.772769	0.440512	0.718496	-5.44745
ENSG00000111261	MANSC1	protein_coding	44.34	12	MANSC1	0.39146	2.28246	0.763032	0.446284	0.718496	-5.11968
ENSG00000259642	ST20-AS1	antisense_RNA	56.17	15	ST20-AS1	-0.181388	1.90023	-0.761979	0.446911	0.718496	-5.07765
ENSG00000180953	ST20	protein_coding	41.13	15	ST20	-0.198871	4.00766	-0.750997	0.453479	0.723489	-5.32444
ENSG00000137575	SDCBP	protein_coding	35.86	8	SDCBP	0.186833	8.43706	0.735981	0.462548	0.726275	-5.46218
ENSG00000268170	AC073342.2	antisense_RNA	40.39	7	AC073342.2	0.425776	1.32571	0.723719	0.470029	0.726275	-5.00283
ENSG00000278600	AC015871.3	sense_intronic	41.18	15	AC015871.3	0.149654	5.3293	0.717895	0.473605	0.726275	-5.45237
ENSG00000179104	TMTC2	protein_coding	37.42	12	TMTC2	-0.192192	4.0568	-0.717227	0.474016	0.726275	-5.33645
ENSG00000069974	RAB27A	protein_coding	41.6	15	RAB27A	0.139886	6.4318	0.714157	0.475908	0.726275	-5.49028
ENSG00000115271	GCA	protein_coding	36.25	2	GCA	0.301617	8.43156	0.713886	0.476075	0.726275	-5.47273
ENSG00000280832	GSEC	antisense_RNA	50.38	11	GSEC	0.288861	2.95002	0.683196	0.495222	0.75001	-5.24651
ENSG00000184557	SOCS3	protein_coding	62.24	17	SOCS3	0.242853	4.57848	0.656208	0.512395	0.770436	-5.45176
ENSG00000136689	IL1RN	protein_coding	46.04	2	IL1RN	0.313578	3.4775	0.643278	0.520732	0.777379	-5.34822
ENSG00000183688	RFLNB	protein_coding	48.81	17	RFLNB	-0.144662	5.98721	-0.637251	0.524643	0.777662	-5.52608
ENSG00000166527	CLEC4D	protein_coding	37.46	12	CLEC4D	0.323522	4.16969	0.613008	0.540522	0.789307	-5.42731
ENSG00000138061	CYP1B1	protein_coding	44.41	2	CYP1B1	0.288092	4.0804	0.610815	0.54197	0.789307	-5.41427
ENSG00000184005	ST6GALNAC3	protein_coding	38.78	1	ST6GALNAC3	-0.141988	3.35719	-0.608005	0.543829	0.789307	-5.33342
ENSG00000145491	ROPN1L	protein_coding	49.76	5	ROPN1L	-0.257763	2.41265	-0.581128	0.561765	0.809717	-5.21048
ENSG00000151726	ACSL1	protein_coding	44.71	4	ACSL1	0.309565	8.75565	0.566765	0.571467	0.813438	-5.54876
ENSG00000198355	PIM3	protein_coding	69.51	22	PIM3	0.112682	4.46591	0.565787	0.572131	0.813438	-5.48341
ENSG00000183019	MCEMP1	protein_coding	55.05	19	MCEMP1	0.340407	1.62649	0.558309	0.577217	0.815124	-5.14005
ENSG00000136404	TM6SF1	protein_coding	43.66	15	TM6SF1	-0.163216	4.64074	-0.548452	0.583953	0.819102	-5.48822
ENSG00000265531	FCGR1CP	unprocessed_pseudogene	41.82	1	FCGR1CP	0.32475	1.78863	0.534665	0.593436	0.826855	-5.17011
ENSG00000123689	G0S2	protein_coding	57.59	1	G0S2	0.423545	-0.951134	0.518228	0.604834	0.828475	-4.83473
ENSG00000213373	LINC00671	lincRNA	48.73	17	LINC00671	0.338032	-0.718375	0.517265	0.605505	0.828475	-4.84503
ENSG00000242550	SERPINB10	protein_coding	36.52	18	SERPINB10	-0.402603	-0.233892	-0.509991	0.610583	0.828475	-4.85877
ENSG00000256751	PLBD1-AS1	antisense_RNA	39.46	12	PLBD1-AS1	-0.251889	0.976144	-0.509258	0.611096	0.828475	-5.0556
ENSG00000099985	OSM	protein_coding	60.32	22	OSM	0.257494	0.958268	0.50099	0.616893	0.828475	-5.08897
ENSG00000100985	MMP9	protein_coding	56.94	20	MMP9	0.377993	2.28607	0.49887	0.618383	0.828475	-5.25711
ENSG00000128594	LRRC4	protein_coding	56.07	7	LRRC4	-0.21506	3.68228	-0.478281	0.632938	0.839261	-5.44014
ENSG00000237803	LINC00211	lincRNA	44.64	2	LINC00211	-0.229064	2.75413	-0.476133	0.634465	0.839261	-5.34029
ENSG00000167434	CA4	protein_coding	54.98	17	CA4	-0.218154	1.78161	-0.441102	0.659584	0.867001	-5.25406
ENSG00000198019	FCGR1B	protein_coding	42.06	1	FCGR1B	0.231488	3.7798	0.421147	0.67407	0.879985	-5.48073
ENSG00000170892	TSEN34	protein_coding	55.95	19	TSEN34	0.10706	4.97972	0.413656	0.67954	0.879985	-5.58286
ENSG00000115590	IL1R2	protein_coding	44.67	2	IL1R2	0.211144	4.60182	0.410167	0.682094	0.879985	-5.54398
ENSG00000125538	IL1B	protein_coding	45.41	2	IL1B	0.17932	4.49585	0.403589	0.686918	0.880772	-5.54822
ENSG00000101474	APMAP	protein_coding	46.54	20	APMAP	0.111971	6.84549	0.394437	0.693651	0.883982	-5.65101
ENSG00000177191	B3GNT8	protein_coding	64.26	19	B3GNT8	-0.151607	2.45455	-0.38663	0.699414	0.885924	-5.31083
ENSG00000109743	BST1	protein_coding	43.52	4	BST1	0.137401	4.65304	0.362048	0.717673	0.903577	-5.58399
ENSG00000178726	THBD	protein_coding	54.83	20	THBD	-0.159244	2.17956	-0.355479	0.722581	0.904308	-5.26253
ENSG00000173281	PPP1R3B	protein_coding	46.01	8	PPP1R3B	0.123319	6.26133	0.344575	0.730752	0.909091	-5.66097
ENSG00000125780	TGM3	protein_coding	47.92	20	TGM3	-0.231467	0.401551	-0.329301	0.742251	0.917931	-5.07059
ENSG00000111058	ACSS3	protein_coding	35.63	12	ACSS3	-0.121718	2.90403	-0.309909	0.756931	0.928084	-5.41046
ENSG00000138678	GPAT3	protein_coding	40.09	4	GPAT3	-0.118962	4.54016	-0.306737	0.759342	0.928084	-5.58824
ENSG00000213903	LTB4R	protein_coding	53.67	14	LTB4R	0.0892157	4.47909	0.29143	0.771005	0.934025	-5.59757
ENSG00000258101	AC010173.1	antisense_RNA	46.26	12	AC010173.1	0.160478	-0.0192018	0.281937	0.778264	0.934025	-4.96143
ENSG00000079215	SLC1A3	protein_coding	40.36	5	SLC1A3	-0.217595	-0.0273301	-0.278431	0.780951	0.934025	-4.99151
ENSG00000100504	PYGL	protein_coding	42.47	14	PYGL	-0.130035	7.104	-0.276959	0.782078	0.934025	-5.68393
ENSG00000139832	RAB20	protein_coding	49.74	13	RAB20	-0.103881	2.26904	-0.27063	0.786936	0.934487	-5.35034
ENSG00000148450	MSRB2	protein_coding	43.06	10	MSRB2	-0.0475358	3.2308	-0.254172	0.799606	0.934751	-5.4481
ENSG00000115828	QPCT	protein_coding	41.07	2	QPCT	0.104282	5.61389	0.247323	0.804896	0.934751	-5.66881
ENSG00000103194	USP10	protein_coding	43.62	16	USP10	0.0391175	6.90971	0.243682	0.80771	0.934751	-5.69642
ENSG00000142046	TMEM91	protein_coding	52.68	19	TMEM91	-0.0647898	2.72851	-0.241744	0.80921	0.934751	-5.36697
ENSG00000163993	S100P	protein_coding	53.44	4	S100P	-0.133242	4.55348	-0.241342	0.809521	0.934751	-5.60866
ENSG00000163421	PROK2	protein_coding	39.38	3	PROK2	0.122666	5.17115	0.227262	0.820437	0.936402	-5.64853
ENSG00000163171	CDC42EP3	protein_coding	41.38	2	CDC42EP3	0.056916	6.60246	0.212383	0.832011	0.936402	-5.69941
ENSG00000162444	RBP7	protein_coding	48.33	1	RBP7	-0.0885227	2.21464	-0.204169	0.838415	0.936402	-5.3377
ENSG00000111052	LIN7A	protein_coding	36.73	12	LIN7A	-0.0808446	5.43826	-0.201565	0.840449	0.936402	-5.66936
ENSG00000261596	AC005632.2	sense_intronic	39.37	16	AC005632.2	0.0634768	3.25842	0.201391	0.840584	0.936402	-5.45061
ENSG00000138411	HECW2	protein_coding	39.16	2	HECW2	-0.0703807	2.92537	-0.199478	0.842078	0.936402	-5.42997
ENSG00000139572	GPR84	protein_coding	50.76	12	GPR84	-0.14415	-0.221076	-0.194242	0.846171	0.936402	-4.93181
ENSG00000108582	CPD	protein_coding	38.53	17	CPD	0.0525517	7.56485	0.193445	0.846794	0.936402	-5.70097
ENSG00000229314	ORM1	protein_coding	55.09	9	ORM1	-0.141039	1.91761	-0.171458	0.864026	0.944062	-5.26908
ENSG00000127954	STEAP4	protein_coding	37.87	7	STEAP4	0.0689326	7.60143	0.154044	0.87772	0.944062	-5.7014
ENSG00000108861	DUSP3	protein_coding	50.91	17	DUSP3	0.0396884	4.91485	0.152905	0.878618	0.944062	-5.6495
ENSG00000268734	AC245128.3	lincRNA	36.63	19	AC245128.3	0.0723788	1.84381	0.151746	0.87953	0.944062	-5.28836
ENSG00000138738	PRDM5	protein_coding	37.44	4	PRDM5	0.0575626	3.6342	0.149978	0.880923	0.944062	-5.53873
ENSG00000260916	CCPG1	protein_coding	40.36	15	CCPG1	-0.0313421	5.65748	-0.134988	0.892748	0.944062	-5.68616
ENSG00000180509	KCNE1	protein_coding	43.71	21	KCNE1	-0.0514222	3.41377	-0.127545	0.898629	0.944062	-5.4916
ENSG00000258082	AL391832.3	lincRNA	51.64	1	AL391832.3	-0.0467036	1.41071	-0.123876	0.901529	0.944062	-5.21353
ENSG00000171049	FPR2	protein_coding	43.42	19	FPR2	-0.0600524	6.67132	-0.119622	0.904895	0.944062	-5.70953
ENSG00000180549	FUT7	protein_coding	65.42	9	FUT7	0.0390678	3.4738	0.118221	0.906003	0.944062	-5.51493
ENSG00000186431	FCAR	protein_coding	47.88	19	FCAR	0.0568921	4.25391	0.115877	0.907858	0.944062	-5.59515
ENSG00000086288	NME8	protein_coding	37.47	7	NME8	-0.0471515	2.54677	-0.114816	0.908698	0.944062	-5.36779
ENSG00000257017	HP	protein_coding	47.68	16	HP	-0.0719942	1.85125	-0.110088	0.912443	0.944062	-5.28419
ENSG00000140932	CMTM2	protein_coding	46.47	16	CMTM2	-0.0366002	4.40856	-0.0869435	0.930798	0.958309	-5.61231
ENSG00000132965	ALOX5AP	protein_coding	45.66	13	ALOX5AP	0.0181781	6.15791	0.0695457	0.94462	0.967773	-5.71275
ENSG00000106780	MEGF9	protein_coding	38.18	9	MEGF9	0.0136155	7.59631	0.0410707	0.967278	0.986152	-5.71568
ENSG00000186529	CYP4F3	protein_coding	45.74	19	CYP4F3	0.016106	5.5022	0.0346387	0.9724	0.986561	-5.69789
ENSG00000160588	MPZL3	protein_coding	40.94	11	MPZL3	0.00360983	6.79814	0.0145357	0.988416	0.993891	-5.7214
ENSG00000159339	PADI4	protein_coding	49.06	1	PADI4	0.00462539	4.87939	0.0105272	0.991611	0.993891	-5.67053
ENSG00000170837	GPR27	protein_coding	54.84	3	GPR27	-0.00317834	2.68836	-0.00766528	0.993891	0.993891	-5.43435

## Sheet: Legend
Dataset EV9: 4hr genes associated with fever within 24hrs following infant immunisation.
