# Supplementary material for: Gene expression profiling reveals insights into infant immunological and febrile responses to group B meningococcal vaccine
Source: Mol Syst Biol. 2020 Nov 19;16(11):e9888. doi: 10.15252/msb.20209888 (PMC7674973; doi:10.15252/msb.20209888)
Supplement: Supplementary file 11 — Dataset EV10 [file MSB-16-e9888-s011.xlsx]

## Sheet: Dataset EV10
ML algorithms	Train AUROC	Test AUROC
kknn	0.6958	0.55
glm	0.6938	0.6875
gamSpline	0.6938	0.6875
gamLoess	0.6938	0.6875
cforest	0.6917	0.55
hdrda	0.6833	0.75
dda	0.6781	0.8
spls	0.6625	0.6
sda	0.6625	0.575
mlpKerasDropoutCost	0.6542	0.825
widekernelpls	0.65	0.625
simpls	0.65	0.625
pls	0.65	0.625
kernelpls	0.65	0.625
dwdPoly	0.65	0.625
parRF	0.6375	0.525
C5.0Tree	0.6333	0.5875
knn	0.6229	0.6
rf	0.6146	0.65
rotationForestCp	0.6083	0.65
gcvEarth	0.6	0.3125
RRFglobal	0.5958	0.6625
C5.0Rules	0.5812	0.5875
C5.0	0.5812	0.5875
mlpWeightDecayML	0.575	0.675
mlpWeightDecay	0.575	0.675
dwdRadial	0.575	0.5
earth	0.5708	0.75
gamboost	0.5667	0.875
svmRadialWeights	0.5625	0.775
svmPoly	0.5625	0.825
nb	0.5583	0.5
gaussprPoly	0.5583	0.575
wsrf	0.5542	0.7
rbfDDA	0.5438	0.6
rotationForest	0.5417	0.725
Rborist	0.5417	0.575
naive_bayes	0.5396	0.475
ada	0.5333	0.7
nodeHarvest	0.5292	0.45
nnet	0.5208	0.75
adaboost	0.5167	0.65
svmLinear2	0.5125	0.85
lda2	0.5125	0.65
lda	0.5125	0.65
ORFlog	0.5083	0.775
bagEarthGCV	0.5042	0.525
bagEarth	0.5042	0.5
stepQDA	0.5	0.875
sdwd	0.5	0.5
ctree2	0.5	0.5
ctree	0.5	0.5
blackboost	0.5	0.5
ranger	0.5	0.475
ORFridge	0.4979	0.625
LogitBoost	0.4896	0.6125
ORFsvm	0.4875	0.6875
bagFDAGCV	0.4875	0.475
treebag	0.4812	0.55
rlda	0.4792	0.65
gaussprRadial	0.475	0.725
evtree	0.475	0.675
pda2	0.4708	0.675
sparseLDA	0.4667	0.75
xgbDART	0.4625	0.675
svmLinearWeights	0.4625	0.85
svmRadialSigma	0.4583	0.725
stepLDA	0.4542	0.7
RRF	0.4542	0.7
mlpML	0.4542	0.775
mlp	0.4542	0.775
svmLinear	0.4458	0.85
pcaNNet	0.4396	0.4
rpart	0.4375	0.5
regLogistic	0.4333	0.675
xgbLinear	0.4292	0.675
dwdLinear	0.4292	0.825
gaussprLinear	0.425	0.85
avNNet	0.4208	0.725
xgbTree	0.4167	0.55
slda	0.4167	0.75
multinom	0.4167	0.85
glmboost	0.4167	0.675
rpart2	0.4125	0.675
ORFpls	0.4125	0.7375
hdda	0.4083	0.8
monmlp	0.4062	0.85
svmRadialCost	0.3917	0.775
bayesglm	0.3833	0.825
dnn	0.3792	0.75
plr	0.375	0.85
gpls	0.3667	0.6
pam	0.3583	0.75
pda	0.3469	0.8
svmRadial	0.3208	0.775
rpart1SE	0.3167	0.6625
svmLinearWeights2	0	0
svmLinear3	0	0
snn	0	0
smda	0	0
RSimca	0	0
rpartScore	0	0
rpartCost	0	0
rocc	0	0
rfRules	0	0
RFlda	0	0
rFerns	0	0
protoclass	0	0
PenalizedLDA	0	0
partDSA	0	0
ownn	0	0
Mlda	0	0
FRBCS.W	0	0
FRBCS.CHI	0	0
elm	0	0
deepboost	0	0
CSimca	0	0
C5.0Cost	0	0
bstTree	0	0
bstSm	0	0
BstLm	0	0
xyf	0	0
vglmCumulative	0	0
vglmContRatio	0	0
vglmAdjCat	0	0
vbmpRadial	0	0
tanSearch	0	0
tan	0	0
svmSpectrumString	0	0
svmExpoString	0	0
svmBoundrangeString	0	0
SLAVE	0	0
rmda	0	0
rda	0	0
rbf	0	0
randomGLM	0	0
QdaCov	0	0
qda	0	0
polr	0	0
PART	0	0
ordinalRF	0	0
ordinalNet	0	0
OneR	0	0
nbSearch	0	0
nbDiscrete	0	0
mlpSGD	0	0
mlpKerasDropout	0	0
mlpKerasDecayCost	0	0
mlpKerasDecay	0	0
mda	0	0
manb	0	0
lvq	0	0
lssvmRadial	0	0
lssvmPoly	0	0
lssvmLinear	0	0
logreg	0	0
logicBag	0	0
loclda	0	0
LMT	0	0
Linda	0	0
JRip	0	0
J48	0	0
hda	0	0
glmStepAIC	0	0
glmnet_h2o	0	0
gbm	0	0
gbm_h2o	0	0
gam	0	0
FH.GBML	0	0
fda	0	0
extraTrees	0	0
chaid	0	0
binda	0	0
bam	0	0
bagFDA	0	0
bag	0	0
awtan	0	0
awnb	0	0
amdai	0	0
AdaBoost.M1	0	0
AdaBag	0	0

## Sheet: Legend
Dataset EV10: List of all models built on the dataset containing all DEGs 4-hour post-vaccination ordered based on the train AUROC.
