# Supplementary material for: Gene expression profiling reveals insights into infant immunological and febrile responses to group B meningococcal vaccine
Source: Mol Syst Biol. 2020 Nov 19;16(11):e9888. doi: 10.15252/msb.20209888 (PMC7674973; doi:10.15252/msb.20209888)
Supplement: Supplementary file 12 — Dataset EV11 [file MSB-16-e9888-s012.xlsx]

## Sheet: Dataset EV11
ML algorithms	Train AUROC	Test AUROC
glmboost	0.7625	0.625
cforest	0.7583	0.575
stepQDA	0.75	1
stepLDA	0.7083	0.825
regLogistic	0.7042	0.625
sparseLDA	0.7	0.7
nodeHarvest	0.6979	0.475
rpart2	0.6792	0.65
rpart1SE	0.6792	0.65
rpart	0.6792	0.65
sda	0.675	0.6875
ranger	0.6729	0.425
rotationForest	0.6583	0.7125
treebag	0.6562	0.475
evtree	0.6542	0.5875
dda	0.651	0.675
knn	0.65	0.6
RRFglobal	0.6417	0.55
parRF	0.6417	0.6125
wsrf	0.6333	0.6375
ORFridge	0.6292	0.575
RRF	0.6292	0.45
monmlp	0.625	0.575
earth	0.6229	0.7875
pam	0.6208	0.675
kknn	0.6208	0.55
dwdPoly	0.6208	0.675
rf	0.6167	0.45
gaussprPoly	0.6125	0.55
glm	0.6104	0.4875
gamSpline	0.6104	0.4875
gamLoess	0.6104	0.4875
dwdRadial	0.6083	0.5
nnet	0.6042	0.6875
gaussprRadial	0.6	0.55
rbfDDA	0.5979	0.475
C5.0Tree	0.5958	0.575
svmRadialSigma	0.5833	0.475
bagFDAGCV	0.575	0.5
svmRadial	0.575	0.525
gcvEarth	0.5688	0.65
ORFsvm	0.5667	0.625
hdrda	0.5667	0.4625
ctree2	0.5667	0.4375
ctree	0.5667	0.4375
LogitBoost	0.5625	0.6125
kernelpls	0.5625	0.725
hdda	0.5625	0.7
widekernelpls	0.5625	0.725
simpls	0.5625	0.725
pls	0.5625	0.725
C5.0Rules	0.5583	0.5875
ORFlog	0.5417	0.525
bagFDA	0.5375	0.65
pda	0.5333	0.6125
mlpWeightDecayML	0.5292	0.75
mlpWeightDecay	0.5292	0.75
C5.0	0.525	0.7375
nb	0.524	0.65
naive_bayes	0.524	0.65
svmRadialWeights	0.5167	0.525
svmRadialCost	0.5167	0.55
gaussprLinear	0.5083	0.5
mlpML	0.5042	0.45
mlp	0.5042	0.45
bayesglm	0.5042	0.525
blackboost	0.5	0.5
sdwd	0.5	0.5
pda2	0.5	0.55
dnn	0.4979	0.675
rlda	0.4958	0.5625
plr	0.4917	0.575
avNNet	0.4875	0.625
multinom	0.4854	0.7
dwdLinear	0.4833	0.6
pcaNNet	0.4792	0.45
svmLinearWeights	0.45	0.575
lda2	0.4417	0.475
lda	0.4417	0.475
ORFpls	0.4375	0.675
mlpKerasDropoutCost	0.4375	0.65
slda	0.4375	0.6
svmPoly	0.4333	0.65
svmLinear	0.4167	0.575
gpls	0.4125	0.675
bagEarthGCV	0.35	0.625
svmLinear2	0.3333	0.575
bagEarth	0.3208	0.725
ownn	0	0
Mlda	0	0
FRBCS.W	0	0
FRBCS.CHI	0	0
elm	0	0
deepboost	0	0
CSimca	0	0
C5.0Cost	0	0
bstTree	0	0
bstSm	0	0
BstLm	0	0
svmLinearWeights2	0	0
svmLinear3	0	0
snn	0	0
RSimca	0	0
rpartScore	0	0
rpartCost	0	0
rocc	0	0
rfRules	0	0
RFlda	0	0
protoclass	0	0
PenalizedLDA	0	0
partDSA	0	0
ordinalRF	0	0
ordinalNet	0	0
OneR	0	0
nbSearch	0	0
nbDiscrete	0	0
mlpSGD	0	0
mlpKerasDropout	0	0
mlpKerasDecayCost	0	0
mlpKerasDecay	0	0
mda	0	0
manb	0	0
lvq	0	0
lssvmRadial	0	0
lssvmPoly	0	0
lssvmLinear	0	0
logreg	0	0
logicBag	0	0
loclda	0	0
LMT	0	0
Linda	0	0
JRip	0	0
J48	0	0
hda	0	0
glmStepAIC	0	0
glmnet_h2o	0	0
gbm	0	0
gbm_h2o	0	0
gamboost	0	0
gam	0	0
FH.GBML	0	0
fda	0	0
extraTrees	0	0
chaid	0	0
binda	0	0
bam	0	0
bag	0	0
awtan	0	0
awnb	0	0
amdai	0	0
adaboost	0	0
AdaBoost.M1	0	0
AdaBag	0	0
ada	0	0
xyf	0	0
xgbTree	0	0
xgbLinear	0	0
xgbDART	0	0
vglmCumulative	0	0
vglmContRatio	0	0
vglmAdjCat	0	0
vbmpRadial	0	0
tanSearch	0	0
tan	0	0
svmSpectrumString	0	0
svmExpoString	0	0
svmBoundrangeString	0	0
spls	0	0
smda	0	0
SLAVE	0	0
rotationForestCp	0	0
rmda	0	0
rFerns	0	0
rda	0	0
Rborist	0	0
rbf	0	0
randomGLM	0	0
QdaCov	0	0
qda	0	0
polr	0	0
PART	0	0

## Sheet: Legend
Dataset EV11: List of all models built on the dataset containing all DEGs 24-hour post-vaccination ordered based on the train AUROC.
