# Supplementary material for: Gene expression profiling reveals insights into infant immunological and febrile responses to group B meningococcal vaccine
Source: Mol Syst Biol. 2020 Nov 19;16(11):e9888. doi: 10.15252/msb.20209888 (PMC7674973; doi:10.15252/msb.20209888)
Supplement: Supplementary file 13 — Dataset EV12 [file MSB-16-e9888-s013.xlsx]

## Sheet: Dataset EV12
Eigenvalues:
	Dim.1	Dim.2	Dim.3	Dim.4	Dim.5	Dim.6	Dim.7	Dim.8	Dim.9	Dim.10	Dim.11	Dim.12	Dim.13	Dim.14	Dim.15	Dim.16	Dim.17	Dim.18	Dim.19	Dim.20	Dim.21	Dim.22	Dim.23	Dim.24	Dim.25	Dim.26	Dim.27	Dim.28	Dim.29	Dim.30	Dim.31	Dim.32	Dim.33	Dim.34	Dim.35	Dim.36	Dim.37	Dim.38	Dim.39	Dim.40	Dim.41	Dim.42	Dim.43	Dim.44	Dim.45	Dim.46	Dim.47	Dim.48	Dim.49
Variance	5917.74	3003.85	996.283	729.982	389.714	297.13	258.643	204.675	155.972	143.447	136.135	118.998	114.397	105.479	98.663	94.342	92.156	87.247	84.31	80.858	78.423	77.89	77.278	75.279	69.603	66.696	66.269	65.084	64.357	61.596	59.981	57.523	56.951	55.319	54.182	51.293	49.356	48.049	47.345	45.996	44.18	43.681	42.808	42.341	41.445	40.118	38.005	37.717	36.091
% of var.	39.885	20.246	6.715	4.92	2.627	2.003	1.743	1.379	1.051	0.967	0.918	0.802	0.771	0.711	0.665	0.636	0.621	0.588	0.568	0.545	0.529	0.525	0.521	0.507	0.469	0.45	0.447	0.439	0.434	0.415	0.404	0.388	0.384	0.373	0.365	0.346	0.333	0.324	0.319	0.31	0.298	0.294	0.289	0.285	0.279	0.27	0.256	0.254	0.243
Cumulative % of var.	39.885	60.131	66.846	71.766	74.392	76.395	78.138	79.518	80.569	81.536	82.453	83.255	84.026	84.737	85.402	86.038	86.659	87.247	87.815	88.36	88.889	89.414	89.935	90.442	90.911	91.361	91.807	92.246	92.68	93.095	93.499	93.887	94.271	94.644	95.009	95.354	95.687	96.011	96.33	96.64	96.938	97.232	97.521	97.806	98.085	98.356	98.612	98.866	99.11
Variables (the 200 first):
	Dim.1	Dim.2	Dim.3
DPM1	0.732	-0.599	0.237
SCYL3	0.94	-0.123	-0.209
C1orf112	0.76	0.089	-0.32
FGR	0.618	0.481	0.288
CFH	0.569	-0.387	0.246
FUCA2	0.708	0.149	0.327
GCLC	0.739	0.113	-0.162
NFYA	0.924	0.155	-0.248
STPG1	0.709	0.085	-0.086
NIPAL3	0.698	0.411	-0.378
ENPP4	0.776	-0.553	0.131
ANKIB1	0.931	-0.182	-0.213
KRIT1	0.905	-0.167	-0.29
RAD52	0.529	0.6	0.045
BAD	0.836	-0.228	0.197
LAP3	0.188	0.209	-0.015
HS3ST1	0.662	0.007	-0.198
WNT16	0.525	-0.437	-0.051
MAD1L1	0.738	0.394	0.053
LASP1	0.373	0.796	0.391
SNX11	0.694	0.512	0.171
TMEM176A	0.283	0.305	0.346
M6PR	0.9	-0.166	0.046
ICA1	0.582	-0.123	0.129
ALS2	0.676	0.395	-0.204
CASP10	0.728	0.396	-0.11
CFLAR	0.437	0.664	0.133
TFPI	0.38	0.44	0.27
NDUFAF7	0.892	-0.299	-0.127
RBM5	0.862	0.419	-0.064
ARF5	0.83	-0.021	0.314
SARM1	0.309	0.743	0.088
POLDIP2	0.862	0.087	0.073
PLXND1	0.11	0.686	0.585
AK2	0.947	-0.041	-0.099
CD38	0.413	0.632	-0.426
FKBP4	0.77	0.424	0.033
KDM1A	0.807	0.136	-0.262
RBM6	0.495	0.729	-0.249
CAMKK1	0.391	0.499	0.564
RECQL	0.79	-0.555	0.196
VPS50	0.852	-0.478	-0.073
NDUFAB1	0.784	-0.54	0.195
PDK4	0.575	-0.02	0.318
SLC22A16	0.102	0.342	-0.224
SLC25A13	0.545	0.546	-0.456
ST7	0.527	0.475	0.098
CDC27	0.898	-0.199	-0.054
SLC4A1	0.101	0.475	-0.14
DVL2	0.443	0.601	0.438
UPF1	0.457	0.831	0.246
SKAP2	0.636	0.103	0.085
MCUB	0.907	-0.332	0.089
POLR2J	0.868	-0.235	0.117
DHX33	0.734	0.456	0.11
MEOX1	0.408	0.029	-0.207
LIG3	0.404	0.818	-0.079
RPAP3	0.852	-0.461	-0.023
ACSM3	0.57	0.331	-0.114
REXO5	0.46	0.201	0.128
CIAPIN1	0.921	-0.127	-0.061
SPPL2B	0.407	0.574	0.537
FAM214B	0.251	0.706	0.352
PRKAR2B	0.433	0.223	0.221
CREBBP	0.182	0.873	0.291
TSPOAP1	0.216	0.615	0.598
MPO	0.096	0.23	0.397
GCFC2	0.839	-0.472	-0.102
WDR54	0.793	-0.105	-0.017
CROT	0.844	-0.35	-0.187
ABCB4	0.751	-0.023	-0.234
KMT2E	0.824	0.29	-0.221
RHBDD2	0.343	0.751	0.277
IBTK	0.881	-0.384	-0.046
ZNF195	0.867	-0.308	-0.161
MYCBP2	0.382	0.661	-0.568
FBXL3	0.892	-0.418	0.014
ITGAL	0.338	0.789	0.405
PDK2	0.596	0.559	0.173
ITGA3	0.15	0.506	0.321
ITGA2B	0.252	0.631	0.356
GDE1	0.616	0.356	0.018
C19orf60	0.846	-0.36	0.224
OSBPL7	0.523	0.589	0.378
MAP3K14	0.411	0.731	0.377
AP2B1	0.252	0.896	-0.1
ZNF263	0.936	-0.131	-0.006
SPATA20	0.55	0.047	0.447
TNFRSF12A	0.455	-0.029	0.237
MAP3K9	0.102	0.802	-0.183
RALA	0.823	-0.361	0.013
KDM7A	0.78	0.197	-0.398
AGK	0.824	0.113	-0.309
ALDH3B1	0.249	0.646	0.481
TTC22	0.405	0.556	0.172
PHTF2	0.795	-0.388	-0.1
FARP2	0.486	0.692	-0.2
GGCT	0.783	-0.494	0.217
DBF4	0.84	-0.506	-0.015
TBXA2R	0.517	0.5	0.099
IFRD1	0.712	-0.131	0.063
COX10	0.784	0.137	-0.445
PAF1	0.78	0.296	0.283
VPS41	0.825	0.083	-0.305
ELAC2	0.739	0.488	-0.276
ADIPOR2	0.787	0.494	-0.161
MARK4	0.485	0.451	0.506
CCDC124	0.693	0.353	0.253
CEACAM21	0.836	-0.022	-0.079
PAFAH1B1	0.673	0.456	-0.212
KIAA0100	0.522	0.792	-0.014
GAS7	0.052	0.84	0.327
TRAPPC6A	0.885	-0.288	0.101
MATK	0.701	-0.226	0.257
CD79B	0.801	-0.245	0.09
ST7L	0.896	-0.085	-0.13
RPUSD1	0.674	0.189	0.355
LUC7L	0.701	0.497	-0.366
BAIAP3	0.208	0.548	0.451
TSR3	0.865	-0.256	0.083
PIGQ	0.461	0.643	0.408
CRAMP1	0.324	0.831	0.21
DNAJC11	0.474	0.788	-0.102
MYLIP	0.833	0	-0.042
E2F2	-0.018	0.627	-0.086
PSMB1	0.828	-0.476	0.203
JARID2	0.304	0.879	-0.091
CDK11A	0.429	0.054	0.239
NADK	0.244	0.784	0.421
DLEC1	-0.042	0.56	0.292
CYTH3	0.579	0.551	-0.095
ADAM22	0.684	0.033	-0.422
SYPL1	0.797	-0.444	0.062
CYB561	0.308	0.508	0.244
SPAG9	0.689	0.308	-0.15
CELSR3	0.102	0.434	0.404
AASS	0.446	0.185	-0.274
SS18L2	0.727	-0.574	0.278
MPND	0.75	0.209	0.278
MGST1	0.192	0.019	0.146
CRY1	0.854	-0.339	-0.043
PGLYRP1	0.076	0.375	0.264
NFIX	0.247	0.559	0.157
ST3GAL1	0.311	0.875	-0.083
MMP25	0.281	0.455	0.553
IL32	0.687	-0.061	0.412
PKD1	0.216	0.753	0.43
MED24	0.558	0.735	0.108
RHOBTB2	0.372	0.665	0.375
HEATR5B	0.593	0.307	-0.343
SEC62	0.841	-0.46	-0.003
RPS20	0.641	-0.645	0.251
CSDE1	0.892	-0.246	0.005
UBE3C	0.736	0.476	-0.38
REV3L	0.835	0.203	-0.371
FAM76A	0.904	-0.352	0.053
TRAF3IP3	0.934	0.059	0.002
POMT2	0.224	0.729	0.115
VTA1	0.845	-0.452	0.06
BAZ1B	0.688	0.544	-0.255
RANBP9	0.785	-0.413	0.057
ETV7	-0.02	0.369	0.087
SPRTN	0.881	-0.345	-0.099
METTL13	0.893	0.177	-0.138
DYRK4	0.858	-0.121	-0.191
ZNF207	0.838	0.012	-0.441
UQCRC1	0.797	0.165	0.059
STARD3NL	0.845	-0.338	0.2
CD9	0.491	0.095	0.04
NCAPD2	0.356	0.737	0.035
IFFO1	0.503	0.68	0.416
PHF7	0.735	0.134	0.242
NISCH	0.452	0.794	0.059
STAB1	0.211	0.659	0.559
FUZ	0.737	0.296	0.273
ZNF200	0.845	0.045	-0.146
CD4	0.367	0.724	0.379
LRRC23	0.654	-0.121	0.14
HFE	0.416	0.344	0.187
SCMH1	0.473	0.665	-0.315
FYN	0.52	0.539	-0.579
HIVEP2	0.741	0.41	-0.321
ELOA	0.508	0.715	-0.014
LYPLA2	0.736	0.369	0.287
CLCN6	0.246	0.837	0.119
MRC2	0.202	0.295	-0.022
TSPAN9	0.225	0.528	0.192
BTBD7	0.735	0.479	-0.382
APBA3	0.755	0.336	0.249
MKS1	0.77	0.166	-0.181
ABHD5	0.35	0.323	-0.033
AKAP8L	0.741	0.521	0.152
MBTD1	0.931	-0.109	-0.185
UTP18	0.867	-0.443	0.098
RNF216	0.565	0.72	-0.215
TTC19	0.915	-0.261	-0.176
PTBP1	0.511	0.756	0.199
LARS2	0.592	0.532	-0.442
PIK3C2A	0.945	-0.112	-0.112
PLAUR	0.238	0.583	0.218
[truncated: 4 more columns]

## Sheet: Legend
Dataset EV12: PCA analysis output. Variance (var.)
