# Supplementary material for: Gene expression profiling reveals insights into infant immunological and febrile responses to group B meningococcal vaccine
Source: Mol Syst Biol. 2020 Nov 19;16(11):e9888. doi: 10.15252/msb.20209888 (PMC7674973; doi:10.15252/msb.20209888)
Supplement: Supplementary file 14 — Dataset EV13 [file MSB-16-e9888-s014.xlsx]

## Sheet: Dataset EV13
modelID	processing_time	modelName	TrainAUROC	PredictAUROC
5548	11020	sparseLDA	0.85	0.65
5593	21946	RRF	0.815	0.65
5566	2429	sdwd	0.7867	0.7
5644	4281	regLogistic	0.7617	0.6
5602	2275	rpart2	0.7558	0.7125
5605	1913	rpart1SE	0.7442	0.725
5608	2304	rpart	0.7392	0.7125
5590	7546	RRFglobal	0.7383	0.7
5713	10011	parRF	0.7242	0.775
5641	3957	rf	0.7083	0.775
5467	17913	wsrf	0.6917	0.725
5773	19582	mlpWeightDecayML	0.68	0.725
5776	19431	mlpWeightDecay	0.68	0.725
5686	1824	pls	0.66	0.7
5473	1444	widekernelpls	0.66	0.7
5563	1485	simpls	0.66	0.7
5782	10952	mlpML	0.66	0.7
5797	11914	mlp	0.66	0.7
5488	18263	treebag	0.6533	0.825
5659	7815	ranger	0.6492	0.775
5716	1896	pam	0.635	0.675
5749	6894	nnet	0.6017	0.675
5764	2899	multinom	0.5817	0.5
5728	16093	ORFpls	0.5692	0.7625
5725	12335	ORFridge	0.5608	0.75
5653	7360	rbfDDA	0.5575	0.7
5758	6995	nb	0.5546	0.875
5761	7637	naive_bayes	0.5546	0.875
5731	17273	ORFlog	0.5392	0.7125
5518	2838	svmLinearWeights	0.5233	0.575
5527	2682	svmLinear	0.52	0.575
5524	2037	svmLinear2	0.49	0.575
5683	34153	plsRglm	0.1783	0.6
5617	2238	rocc	0	0
5707	26762	partDSA	0	0
5632	40642	rfRules	0	0
5596	19071	rpartScore	0	0
5599	2233	rpartCost	0	0
5515	2586	svmLinearWeights2	0	0
5521	1698	svmLinear3	0	0
5671	3763	protoclass	0	0
5551	1470	snn	0	0
5719	1784	ownn	0	0
5890	1332	gpls	0	0
5635	301029	RFlda	0	0
5893	1280	glmStepAIC	0	0
5638	301209	rFerns	0	0
5896	1487	glmnet	0	0
5899	1519	glmnet_h2o	0	0
5902	1645	glmboost	0	0
5647	301201	rda	0	0
5905	1328	glm	0	0
5650	301190	Rborist	0	0
5908	903	glm.nb	0	0
5911	913	GFS.THRIFT	0	0
5656	11945	rbf	0	0
5914	904	GFS.LT.RS	0	0
5917	923	GFS.FR.MOGUL	0	0
5662	300962	randomGLM	0	0
5920	1412	gcvEarth	0	0
5665	2058	QdaCov	0	0
5923	1421	gbm	0	0
5668	2270	qda	0	0
5926	1530	gbm_h2o	0	0
5929	1452	gaussprRadial	0	0
5674	300816	PRIM	0	0
5932	1360	gaussprPoly	0	0
5677	621	ppr	0	0
5935	1300	gaussprLinear	0	0
5680	3257	polr	0	0
5938	1348	gamSpline	0	0
5941	1337	gamLoess	0	0
5944	1558	gamboost	0	0
5689	300455	plr	0	0
5947	1881	gam	0	0
5692	300537	PenalizedLDA	0	0
5950	901	FS.HGD	0	0
5695	300455	pda2	0	0
5953	1255	FRBCS.W	0	0
5698	300493	pda	0	0
5956	1273	FRBCS.CHI	0	0
5701	605	pcr	0	0
5959	899	FIR.DM	0	0
5704	300442	pcaNNet	0	0
5962	1230	FH.GBML	0	0
5965	1578	fda	0	0
5710	302276	PART	0	0
5968	1361	extraTrees	0	0
5457	7403	xyf	0	0
5971	1387	evtree	0	0
5460	301260	xgbTree	0	0
5974	952	enet	0	0
5463	301150	xgbLinear	0	0
5977	1333	elm	0	0
5466	301398	xgbDART	0	0
5722	93217	ORFsvm	0	0
5980	1564	earth	0	0
5470	596	WM	0	0
5983	1833	dwdRadial	0	0
5986	1846	dwdPoly	0	0
5476	5338	vglmCumulative	0	0
5989	1788	dwdLinear	0	0
5734	53736	ordinalRF	0	0
5479	5509	vglmContRatio	0	0
5992	1775	dnn	0	0
5737	301481	ordinalNet	0	0
5482	2007	vglmAdjCat	0	0
5995	900	DENFIS	0	0
5740	301490	OneR	0	0
5485	301131	vbmpRadial	0	0
5998	1473	deepboost	0	0
5743	301507	nodeHarvest	0	0
6001	1414	dda	0	0
5746	612	nnls	0	0
5491	1142	tanSearch	0	0
6004	947	cubist	0	0
5494	1590	tan	0	0
6007	1791	ctree2	0	0
5752	1352	nbSearch	0	0
5497	834	svmSpectrumString	0	0
6010	1534	ctree	0	0
5755	1336	nbDiscrete	0	0
5500	301386	svmRadialWeights	0	0
6013	1366	CSimca	0	0
5503	301419	svmRadialSigma	0	0
6016	1358	chaid	0	0
5506	301422	svmRadialCost	0	0
6019	1523	cforest	0	0
5509	301417	svmRadial	0	0
6022	1378	C5.0Tree	0	0
5767	301548	msaenet	0	0
5512	301444	svmPoly	0	0
6025	1330	C5.0Rules	0	0
5770	301512	monmlp	0	0
6028	1463	C5.0Cost	0	0
6031	1515	C5.0	0	0
6034	1393	bstTree	0	0
5779	301520	mlpSGD	0	0
6037	1335	bstSm	0	0
6040	1323	BstLm	0	0
5785	301553	mlpKerasDropoutCost	0	0
5530	874	svmExpoString	0	0
6043	1761	blackboost	0	0
5788	301559	mlpKerasDropout	0	0
5533	867	svmBoundrangeString	0	0
6046	1480	binda	0	0
5791	301518	mlpKerasDecayCost	0	0
5536	660	superpc	0	0
6049	1845	bayesglm	0	0
5794	301525	mlpKerasDecay	0	0
5539	113754	stepQDA	0	0
6052	1591	bartMachine	0	0
5542	122007	stepLDA	0	0
6055	1373	bam	0	0
5800	301485	Mlda	0	0
5545	301516	spls	0	0
6058	1395	bagFDAGCV	0	0
5803	8488	mda	0	0
6061	1626	bagFDA	0	0
5806	3137	manb	0	0
6064	1390	bagEarthGCV	0	0
5809	1241	M5Rules	0	0
5554	301035	smda	0	0
6067	1906	bagEarth	0	0
5812	1546	M5	0	0
5557	301077	slda	0	0
6070	1324	bag	0	0
5815	1350	lvq	0	0
5560	3460	SLAVE	0	0
6073	1622	awtan	0	0
5818	11325	lssvmRadial	0	0
6076	1373	awnb	0	0
5821	301815	lssvmPoly	0	0
6079	1387	avNNet	0	0
5824	301620	lssvmLinear	0	0
5569	301142	sda	0	0
6082	914	ANFIS	0	0
5827	1402	LogitBoost	0	0
5572	572	SBC	0	0
6085	1348	amdai	0	0
5830	1336	loclda	0	0
5575	605	rvmRadial	0	0
6088	1399	adaboost	0	0
5833	302279	LMT	0	0
5578	892	rvmPoly	0	0
6091	1595	AdaBoost.M1	0	0
5836	920	lmStepAIC	0	0
5581	877	rvmLinear	0	0
6094	1468	AdaBag	0	0
5839	932	lm	0	0
5584	301313	RSimca	0	0
6097	1441	ada	0	0
5842	1320	Linda	0	0
5587	302245	rrlda	0	0
5845	1308	lda2	0	0
5848	1282	lda	0	0
5851	927	lasso	0	0
5854	896	lars2	0	0
5857	927	lars	0	0
5860	1354	knn	0	0
5863	1351	kknn	0	0
5866	1277	kernelpls	0	0
5611	301204	rotationForestCp	0	0
5869	1396	JRip	0	0
5614	301199	rotationForest	0	0
5872	1387	J48	0	0
5875	910	icr	0	0
5620	301190	rmda	0	0
5878	937	HYFIS	0	0
5623	574	rlm	0	0
5881	1390	hdrda	0	0
5626	301236	rlda	0	0
5884	1374	hdda	0	0
5629	600	ridge	0	0
5887	1330	hda	0	0

## Sheet: Legend
Dataset EV13: List of all models built with SIMON. The table gives information about unique identifier for each model (model ID), processing time to build each model in milliseconds, name for each model and performance measures calculated using AUROC for train (train AUROC) and test set (predict AUROC).
