# Supplementary material for: Gene expression profiling reveals insights into infant immunological and febrile responses to group B meningococcal vaccine
Source: Mol Syst Biol. 2020 Nov 19;16(11):e9888. doi: 10.15252/msb.20209888 (PMC7674973; doi:10.15252/msb.20209888)
Supplement: Supplementary file 15 — Dataset EV14 [file MSB-16-e9888-s015.xlsx]

## Sheet: Dataset EV14
ML algorithms	Train AUROC	Test AUROC
sparseLDA	0.6542	0.8
widekernelpls	0.6333	0.825
simpls	0.6333	0.825
pls	0.6333	0.825
kernelpls	0.6333	0.825
glmboost	0.6333	0.825
dda	0.625	0.8
mlpKerasDropoutCost	0.6167	0.75
hdda	0.6	0.825
gcvEarth	0.5958	0.475
earth	0.5958	0.475
pcaNNet	0.5917	0.625
regLogistic	0.575	0.85
bagEarthGCV	0.575	0.75
bagEarth	0.575	0.7
knn	0.5688	0.675
LogitBoost	0.5667	0.7875
kknn	0.5667	0.6125
ORFpls	0.5458	0.775
adaboost	0.5417	0.725
glm	0.5375	0.575
stepQDA	0.5333	0.875
pda2	0.5333	0.85
evtree	0.5333	0.4875
gamSpline	0.5333	0.575
gamLoess	0.5333	0.575
nnet	0.5292	0.7
ORFridge	0.5271	0.8
rbfDDA	0.525	0.65
rotationForest	0.5208	0.8625
avNNet	0.5208	0.775
hdrda	0.5167	0.7375
rlda	0.5125	0.875
dwdLinear	0.5125	0.825
C5.0	0.5104	0.4125
rf	0.5042	0.8
dwdPoly	0.5042	0.825
sdwd	0.5	0.5
ctree2	0.5	0.5
ctree	0.5	0.5
blackboost	0.5	0.5
gaussprRadial	0.4917	0.725
gaussprPoly	0.4917	0.85
C5.0Tree	0.4917	0.75
C5.0Rules	0.4875	0.65
slda	0.4833	0.8
mlpML	0.4833	0.9
mlp	0.4833	0.9
nb	0.4792	0.875
naive_bayes	0.4792	0.875
parRF	0.4771	0.7875
mlpWeightDecayML	0.475	0.75
mlpWeightDecay	0.475	0.75
plr	0.4667	0.75
ada	0.4667	0.875
gaussprLinear	0.4625	0.85
treebag	0.4604	0.8125
ORFlog	0.4604	0.85
ranger	0.4583	0.775
wsrf	0.4542	0.85
pam	0.45	0.8
lda2	0.45	0.775
lda	0.45	0.775
dwdRadial	0.45	0.725
rpart	0.4458	0.5
sda	0.4417	0.775
bayesglm	0.4417	0.825
pda	0.4396	0.4875
multinom	0.4333	0.5
monmlp	0.425	0.6
cforest	0.425	0.825
RRF	0.4208	0.7125
rotationForestCp	0.4188	1
stepLDA	0.4083	0.6
rpart2	0.4	0.4875
svmRadialSigma	0.3917	0.875
bagFDAGCV	0.3917	0.625
rpart1SE	0.3896	0.475
dnn	0.3792	0.7
svmLinearWeights	0.375	0.675
RRFglobal	0.3667	0.85
gpls	0.3458	0.825
svmRadialCost	0.3417	0.775
svmLinear	0.3417	0.675
svmPoly	0.3167	0.825
svmRadialWeights	0.3083	0.775
svmLinear2	0.2583	0.675
svmRadial	0.25	0.775
svmLinearWeights2	0	0
svmLinear3	0	0
snn	0	0
RSimca	0	0
rpartScore	0	0
rpartCost	0	0
rocc	0	0
rfRules	0	0
RFlda	0	0
protoclass	0	0
PenalizedLDA	0	0
partDSA	0	0
ownn	0	0
Mlda	0	0
FRBCS.W	0	0
FRBCS.CHI	0	0
elm	0	0
deepboost	0	0
CSimca	0	0
bstTree	0	0
bstSm	0	0
BstLm	0	0
xyf	0	0
xgbTree	0	0
xgbLinear	0	0
xgbDART	0	0
vglmCumulative	0	0
vglmContRatio	0	0
vglmAdjCat	0	0
vbmpRadial	0	0
tanSearch	0	0
tan	0	0
svmSpectrumString	0	0
svmExpoString	0	0
svmBoundrangeString	0	0
spls	0	0
smda	0	0
SLAVE	0	0
rmda	0	0
rFerns	0	0
rda	0	0
Rborist	0	0
rbf	0	0
randomGLM	0	0
QdaCov	0	0
qda	0	0
polr	0	0
PART	0	0
ORFsvm	0	0
ordinalRF	0	0
ordinalNet	0	0
OneR	0	0
nodeHarvest	0	0
nbSearch	0	0
nbDiscrete	0	0
mlpSGD	0	0
mlpKerasDropout	0	0
mlpKerasDecayCost	0	0
mlpKerasDecay	0	0
mda	0	0
manb	0	0
lvq	0	0
lssvmRadial	0	0
lssvmPoly	0	0
lssvmLinear	0	0
logreg	0	0
logicBag	0	0
loclda	0	0
LMT	0	0
Linda	0	0
JRip	0	0
J48	0	0
hda	0	0
glmStepAIC	0	0
glmnet_h2o	0	0
gbm	0	0
gbm_h2o	0	0
gamboost	0	0
gam	0	0
FH.GBML	0	0
fda	0	0
extraTrees	0	0
chaid	0	0
C5.0Cost	0	0
binda	0	0
bam	0	0
bagFDA	0	0
bag	0	0
awtan	0	0
awnb	0	0
amdai	0	0
AdaBoost.M1	0	0
AdaBag	0	0

## Sheet: Legend
Dataset EV14: List of models built on the dataset containing 100 genes that contributed the most to the PC1 ordered based on the train AUROC.
