# Supplementary material for: Gene expression profiling reveals insights into infant immunological and febrile responses to group B meningococcal vaccine
Source: Mol Syst Biol. 2020 Nov 19;16(11):e9888. doi: 10.15252/msb.20209888 (PMC7674973; doi:10.15252/msb.20209888)
Supplement: Supplementary file 16 — Dataset EV15 [file MSB-16-e9888-s016.xlsx]

## Sheet: Dataset EV15
ML algorithms	Train AUROC	Test AUROC
RRF	0.8062	0.6625
ctree2	0.7958	0.7125
ctree	0.7833	0.7125
glmboost	0.7667	0.625
rpart2	0.7458	0.7125
C5.0	0.725	0.5875
cforest	0.7208	0.675
rpart	0.7146	0.7125
rpart1SE	0.6938	0.725
fda	0.6917	0.725
earth	0.6917	0.725
ranger	0.675	0.7875
wsrf	0.6625	0.75
evtree	0.6583	0.425
C5.0Tree	0.6458	0.5875
rf	0.6417	0.775
regLogistic	0.6375	0.55
ORFridge	0.6375	0.7125
RRFglobal	0.6292	0.775
C5.0Rules	0.6208	0.5875
knn	0.6083	0.65
pls	0.6042	0.7
kernelpls	0.6042	0.7
widekernelpls	0.6042	0.7
simpls	0.6042	0.7
pam	0.6	0.675
parRF	0.5938	0.7125
mlpKerasDropoutCost	0.5938	0.4875
hdrda	0.5812	0.8
gaussprRadial	0.5708	0.725
pcaNNet	0.5667	0.725
multinom	0.5542	0.675
svmLinear	0.5542	0.675
lda2	0.55	0.725
lda	0.55	0.725
treebag	0.55	0.775
LogitBoost	0.5458	0.6375
kknn	0.5458	0.5875
sda	0.5417	0.7
glm	0.5375	0.575
ORFpls	0.5333	0.7375
dwdRadial	0.5333	0.675
gamSpline	0.5333	0.575
gamLoess	0.5333	0.575
nb	0.5312	1
ORFlog	0.5292	1
naive_bayes	0.524	0.875
avNNet	0.5125	0.6625
mlpWeightDecayML	0.5083	0.825
mlpWeightDecay	0.5083	0.825
nnet	0.5062	0.8125
mlpML	0.5042	0.725
mlp	0.5042	0.725
sdwd	0.5	0.5
gaussprPoly	0.4958	0.775
gaussprLinear	0.4917	0.725
plr	0.4875	0.675
bayesglm	0.4875	0.675
dda	0.4833	0.5833
pda2	0.4792	0.775
hdda	0.4792	0.75
dwdLinear	0.4708	0.775
gcvEarth	0.4688	0.6625
rbfDDA	0.4646	0.725
pda	0.4625	0.4875
svmPoly	0.4625	0.85
rlda	0.4542	0.675
svmRadialCost	0.4542	0.725
gpls	0.4417	0.75
svmRadialSigma	0.4375	0.825
dwdPoly	0.4333	0.725
bagEarthGCV	0.4167	0.675
dnn	0.4021	0.725
svmRadialWeights	0.3875	0.725
svmLinear2	0.3792	0.675
slda	0.3417	0.75
svmLinearWeights	0.3292	0.675
svmRadial	0.2958	0.725
rocc	0	0
rfRules	0	0
RFlda	0	0
protoclass	0	0
PenalizedLDA	0	0
partDSA	0	0
ownn	0	0
Mlda	0	0
elm	0	0
deepboost	0	0
CSimca	0	0
C5.0Cost	0	0
BstLm	0	0
svmLinearWeights2	0	0
svmLinear3	0	0
snn	0	0
RSimca	0	0
rpartScore	0	0
rpartCost	0	0
rotationForestCp	0	0
rotationForest	0	0
rmda	0	0
rFerns	0	0
rda	0	0
Rborist	0	0
rbf	0	0
randomGLM	0	0
QdaCov	0	0
qda	0	0
polr	0	0
PART	0	0
ORFsvm	0	0
ordinalRF	0	0
ordinalNet	0	0
OneR	0	0
nodeHarvest	0	0
nbSearch	0	0
nbDiscrete	0	0
monmlp	0	0
mlpSGD	0	0
mlpKerasDropout	0	0
mlpKerasDecayCost	0	0
mlpKerasDecay	0	0
mda	0	0
manb	0	0
lvq	0	0
lssvmRadial	0	0
lssvmPoly	0	0
lssvmLinear	0	0
logreg	0	0
logicBag	0	0
loclda	0	0
LMT	0	0
Linda	0	0
JRip	0	0
J48	0	0
hda	0	0
glmStepAIC	0	0
glmnet_h2o	0	0
gbm	0	0
gbm_h2o	0	0
gamboost	0	0
gam	0	0
FRBCS.W	0	0
FRBCS.CHI	0	0
FH.GBML	0	0
extraTrees	0	0
chaid	0	0
bstTree	0	0
bstSm	0	0
blackboost	0	0
binda	0	0
bam	0	0
bagFDAGCV	0	0
bagFDA	0	0
bagEarth	0	0
bag	0	0
awtan	0	0
awnb	0	0
amdai	0	0
adaboost	0	0
AdaBoost.M1	0	0
AdaBag	0	0
ada	0	0
xyf	0	0
xgbTree	0	0
xgbLinear	0	0
xgbDART	0	0
vglmCumulative	0	0
vglmContRatio	0	0
vglmAdjCat	0	0
vbmpRadial	0	0
tanSearch	0	0
tan	0	0
svmSpectrumString	0	0
svmExpoString	0	0
svmBoundrangeString	0	0
stepQDA	0	0
stepLDA	0	0
spls	0	0
sparseLDA	0	0
smda	0	0
SLAVE	0	0

## Sheet: Legend
Dataset EV15: List of models built on the dataset containing 500 genes that contributed the most to the PC1 ordered based on the train AUROC.
