# Supplementary material for: Gene expression profiling reveals insights into infant immunological and febrile responses to group B meningococcal vaccine
Source: Mol Syst Biol. 2020 Nov 19;16(11):e9888. doi: 10.15252/msb.20209888 (PMC7674973; doi:10.15252/msb.20209888)
Supplement: Supplementary file 17 — Dataset EV16 [file MSB-16-e9888-s017.xlsx]

## Sheet: Dataset EV16
model_id	model_name	feature	Variable importance score (%)
5641	rf	APBA3	100
5602	rpart2	APBA3	100
5566	sdwd	APBA3	100
5713	parRF	APBA3	100
5566	sdwd	AASS	84
5566	sdwd	FKBP4	73
5602	rpart2	RPUSD1	65
5602	rpart2	LYPLA2	58
5602	rpart2	TBXA2R	58
5602	rpart2	AASS	57
5566	sdwd	POLR2J	36
5641	rf	RPUSD1	26
5713	parRF	AASS	24
5641	rf	AASS	20
5566	sdwd	TBXA2R	19
5566	sdwd	RPUSD1	17
5713	parRF	RPUSD1	17
5566	sdwd	GDE1	16
5713	parRF	KDM7A	15
5566	sdwd	HFE	14
5566	sdwd	PHF7	14
5641	rf	MAD1L1	11
5566	sdwd	MAD1L1	11
5566	sdwd	PIGQ	10
5713	parRF	CRAMP1	10
5713	parRF	ST7L	10
5641	rf	PHF7	8
5566	sdwd	MPND	8
5566	sdwd	ADAM22	8
5641	rf	TBXA2R	7
5641	rf	FKBP4	7
5566	sdwd	PTBP1	7
5713	parRF	SARM1	7
5713	parRF	SEC62	7
5713	parRF	LYPLA2	7
5713	parRF	PAF1	7
5641	rf	LYPLA2	7
5713	parRF	HFE	7
5713	parRF	PHF7	7
5713	parRF	TBXA2R	7
5641	rf	KDM7A	6
5641	rf	DNAJC11	6
5713	parRF	MAD1L1	6
5566	sdwd	CELSR3	6
5713	parRF	HIVEP2	6
5713	parRF	SCYL3	5
5641	rf	ZNF207	5
5713	parRF	ELOA	5
5713	parRF	OSBPL7	5
5713	parRF	STAB1	5
5713	parRF	MPND	5
5641	rf	CRAMP1	5
5713	parRF	ZNF207	5
5713	parRF	PIK3C2A	5
5566	sdwd	CYB561	4
5713	parRF	TSR3	4
5713	parRF	SPAG9	4
5713	parRF	ITGA2B	4
5713	parRF	ADIPOR2	4
5713	parRF	FGR	4
5713	parRF	MEOX1	4
5713	parRF	IL32	4
5641	rf	WDR54	4
5641	rf	ADAM22	4
5641	rf	GDE1	4
5713	parRF	ZNF200	4
5713	parRF	KDM1A	4
5713	parRF	STPG1	4
5713	parRF	CDK11A	3
5713	parRF	ZNF263	3
5713	parRF	ALDH3B1	3
5713	parRF	MED24	3
5641	rf	AGK	3
5641	rf	ELOA	3
5641	rf	POLR2J	3
5641	rf	SCYL3	3
5641	rf	OSBPL7	3
5713	parRF	LRRC23	3
5713	parRF	NIPAL3	3
5713	parRF	DYRK4	3
5641	rf	TMEM176A	3
5641	rf	STAB1	3
5641	rf	ACSM3	3
5713	parRF	KMT2E	3
5713	parRF	FYN	3
5641	rf	MED24	3
5713	parRF	FUCA2	3
5713	parRF	CLCN6	3
5641	rf	MPND	3
5641	rf	CD9	3
5566	sdwd	AGK	3
5713	parRF	POLR2J	2
5713	parRF	MATK	2
5713	parRF	FBXL3	2
5641	rf	LIG3	2
5713	parRF	CCDC124	2
5713	parRF	CROT	2
5641	rf	IL32	2
5713	parRF	NISCH	2
5641	rf	ZNF200	2
5713	parRF	TMEM176A	2
5641	rf	TSR3	2
5713	parRF	METTL13	2
5641	rf	PRKAR2B	2
5641	rf	PDK4	2
5566	sdwd	NIPAL3	2
5641	rf	UQCRC1	2
5713	parRF	CEACAM21	2
5713	parRF	CD38	2
5713	parRF	COX10	2
5713	parRF	SPATA20	2
5713	parRF	ADAM22	2
5641	rf	HEATR5B	2
5713	parRF	WDR54	2
5713	parRF	RHOBTB2	2
5641	rf	AK2	2
5641	rf	CEACAM21	2
5713	parRF	CFH	2
5641	rf	ITGA2B	2
5641	rf	SARM1	2
5713	parRF	RBM5	2
5641	rf	DHX33	2
5641	rf	NIPAL3	2
5713	parRF	GDE1	2
5713	parRF	ST7	2
5641	rf	KMT2E	2
5641	rf	SKAP2	2
5641	rf	M6PR	2
5713	parRF	AP2B1	2
5713	parRF	RNF216	2
5641	rf	TNFRSF12A	2
5713	parRF	NFYA	2
5713	parRF	AGK	2
5713	parRF	CSDE1	2
5641	rf	POLDIP2	2
5713	parRF	REXO5	2
5713	parRF	ARF5	2
5641	rf	DYRK4	2
5641	rf	HFE	2
5713	parRF	ALS2	1
5713	parRF	C19orf60	1
5713	parRF	AKAP8L	1
5641	rf	RNF216	1
5713	parRF	CDC27	1
5713	parRF	TRAF3IP3	1
5713	parRF	HEATR5B	1
5713	parRF	PRKAR2B	1
5713	parRF	AK2	1
5713	parRF	ST3GAL1	1
5641	rf	RAD52	1
5641	rf	RBM5	1
5641	rf	HIVEP2	1
5713	parRF	RPAP3	1
5713	parRF	MYLIP	1
5641	rf	FAM76A	1
5641	rf	ST7	1
5713	parRF	LUC7L	1
5641	rf	PIK3C2A	1
5641	rf	STPG1	1
5641	rf	REXO5	1
5641	rf	AKAP8L	1
5713	parRF	IBTK	1
5641	rf	BAD	1
5641	rf	CAMKK1	1
5641	rf	MRC2	1
5641	rf	CCDC124	1
5641	rf	LAP3	1
5713	parRF	PIGQ	1
5641	rf	SNX11	1
5641	rf	IFRD1	1
5641	rf	NISCH	1
5713	parRF	NADK	1
5641	rf	ZNF263	1
5641	rf	RPAP3	1
5713	parRF	SLC4A1	1
5713	parRF	POMT2	1
5641	rf	LUC7L	1
5641	rf	ITGA3	1
5641	rf	PKD1	1
5641	rf	IBTK	1
5713	parRF	CREBBP	1
5641	rf	MGST1	1
5641	rf	KIAA0100	1
5641	rf	SPRTN	1
5641	rf	CYB561	1
5713	parRF	E2F2	1
5713	parRF	M6PR	1
5641	rf	TRAF3IP3	1
5641	rf	CDC27	1
5641	rf	CDK11A	1
5641	rf	MAP3K9	1
5641	rf	NCAPD2	1
5641	rf	CIAPIN1	1
5641	rf	PIGQ	1
5641	rf	MBTD1	1
5713	parRF	SLC25A13	1
5641	rf	TSPAN9	1
5641	rf	ST3GAL1	1
5641	rf	ABCB4	1
5713	parRF	POLDIP2	1
5713	parRF	PGLYRP1	1
5641	rf	BAZ1B	1
5641	rf	CYTH3	1
5641	rf	COX10	1
5641	rf	ALDH3B1	1
5713	parRF	MAP3K14	1
5641	rf	CREBBP	1
5713	parRF	PLAUR	1
5641	rf	UBE3C	1
5641	rf	SLC22A16	1
5641	rf	E2F2	1
5641	rf	PTBP1	1
5641	rf	SPATA20	1
5713	parRF	PDK2	1
5713	parRF	BTBD7	1
5713	parRF	ENPP4	1
5641	rf	MKS1	1
5713	parRF	NDUFAB1	1
5641	rf	RBM6	1
5641	rf	GAS7	1
5713	parRF	LARS2	1
5641	rf	METTL13	1
5641	rf	SPAG9	1
5641	rf	ADIPOR2	1
5641	rf	LRRC23	1
5713	parRF	ICA1	1
5641	rf	POMT2	1
5641	rf	SLC4A1	1
5713	parRF	ANKIB1	1
5641	rf	IFFO1	1
5641	rf	SPPL2B	1
5713	parRF	ABHD5	1
5641	rf	MAP3K14	1
5641	rf	ST7L	1
5641	rf	PDK2	1
5713	parRF	BAD	1
5641	rf	CD38	1
5713	parRF	FAM214B	1
5713	parRF	PLXND1	1
5713	parRF	NFIX	1
5641	rf	C1orf112	1
5641	rf	ENPP4	1
5713	parRF	TFPI	1
5713	parRF	DNAJC11	1
5641	rf	PAF1	1
5641	rf	TTC22	1
5641	rf	FUZ	1
5641	rf	TSPOAP1	1
5713	parRF	DLEC1	1
5641	rf	FUCA2	1
5713	parRF	PAFAH1B1	1
5713	parRF	RHBDD2	1
5641	rf	CLCN6	1
5641	rf	TRAPPC6A	1
5641	rf	GCLC	1
5713	parRF	HS3ST1	1
5641	rf	MEOX1	1
5641	rf	CELSR3	1
5713	parRF	JARID2	1
5713	parRF	FARP2	0
5566	sdwd	FARP2	0
5713	parRF	SPRTN	0
5602	rpart2	C1orf112	0
5566	sdwd	SPRTN	0
5641	rf	VTA1	0
5641	rf	CFH	0
5566	sdwd	GCFC2	0
5713	parRF	CYB561	0
5566	sdwd	ALS2	0
5641	rf	KRIT1	0
5602	rpart2	PTBP1	0
5641	rf	PLAUR	0
5566	sdwd	ELAC2	0
5566	sdwd	CD4	0
5602	rpart2	STARD3NL	0
5602	rpart2	SPATA20	0
5602	rpart2	MPND	0
5641	rf	FAM214B	0
5602	rpart2	E2F2	0
5602	rpart2	ACSM3	0
5641	rf	RPS20	0
5641	rf	NDUFAB1	0
5566	sdwd	CIAPIN1	0
5566	sdwd	CDK11A	0
5566	sdwd	SCYL3	0
5602	rpart2	MKS1	0
5566	sdwd	DPM1	0
5566	sdwd	NCAPD2	0
5602	rpart2	TTC22	0
5602	rpart2	RANBP9	0
5641	rf	AP2B1	0
5602	rpart2	ITGA2B	0
5602	rpart2	ADAM22	0
5602	rpart2	BAIAP3	0
5713	parRF	MRC2	0
5602	rpart2	SKAP2	0
5713	parRF	MAP3K9	0
5566	sdwd	MAP3K9	0
5602	rpart2	M6PR	0
5566	sdwd	TRAF3IP3	0
5566	sdwd	CDC27	0
5566	sdwd	MBTD1	0
5602	rpart2	REV3L	0
5641	rf	NFYA	0
5602	rpart2	ZNF195	0
5602	rpart2	GAS7	0
5713	parRF	WNT16	0
5602	rpart2	SLC25A13	0
5713	parRF	RECQL	0
5566	sdwd	OSBPL7	0
5566	sdwd	HEATR5B	0
5566	sdwd	RECQL	0
5602	rpart2	RHOBTB2	0
5641	rf	RHBDD2	0
5602	rpart2	WDR54	0
5602	rpart2	ADIPOR2	0
5602	rpart2	FGR	0
5566	sdwd	ITGAL	0
5566	sdwd	ST3GAL1	0
5566	sdwd	AK2	0
5566	sdwd	CD79B	0
5566	sdwd	TSPAN9	0
5641	rf	PAFAH1B1	0
5602	rpart2	LRRC23	0
5713	parRF	IFRD1	0
5602	rpart2	NIPAL3	0
5713	parRF	UQCRC1	0
5602	rpart2	POLDIP2	0
5566	sdwd	UQCRC1	0
5566	sdwd	RPAP3	0
5713	parRF	NDUFAF7	0
5641	rf	ETV7	0
5641	rf	MCUB	0
5566	sdwd	ABCB4	0
5713	parRF	SS18L2	0
5566	sdwd	SS18L2	0
5566	sdwd	NDUFAF7	0
5641	rf	SYPL1	0
5602	rpart2	LASP1	0
5641	rf	ICA1	0
5566	sdwd	CEACAM21	0
5566	sdwd	SCMH1	0
5641	rf	VPS41	0
5602	rpart2	IFFO1	0
5641	rf	PHTF2	0
5602	rpart2	RALA	0
5602	rpart2	PGLYRP1	0
5641	rf	MPO	0
5602	rpart2	NADK	0
5713	parRF	TTC19	0
5602	rpart2	SPPL2B	0
5566	sdwd	ALDH3B1	0
5713	parRF	BAZ1B	0
5602	rpart2	CFLAR	0
5566	sdwd	BAZ1B	0
5566	sdwd	UPF1	0
5566	sdwd	CREBBP	0
5713	parRF	CYTH3	0
5566	sdwd	CYTH3	0
5566	sdwd	TMEM176A	0
5641	rf	JARID2	0
5602	rpart2	UTP18	0
5566	sdwd	COX10	0
5566	sdwd	STAB1	0
5602	rpart2	DBF4	0
5602	rpart2	DYRK4	0
5641	rf	HS3ST1	0
5602	rpart2	MAP3K14	0
5713	parRF	ITGA3	0
5602	rpart2	CELSR3	0
5602	rpart2	CRAMP1	0
5602	rpart2	MEOX1	0
5713	parRF	UPF1	0
5566	sdwd	E2F2	0
5602	rpart2	BTBD7	0
5713	parRF	KIAA0100	0
5602	rpart2	VTA1	0
5641	rf	C19orf60	0
5602	rpart2	PDK2	0
5602	rpart2	ST7L	0
5602	rpart2	CFH	0
5713	parRF	SLC22A16	0
5566	sdwd	SPATA20	0
5713	parRF	UBE3C	0
5566	sdwd	UBE3C	0
5566	sdwd	SLC22A16	0
5602	rpart2	FYN	0
5713	parRF	ELAC2	0
5602	rpart2	RPS20	0
5641	rf	FBXL3	0
5602	rpart2	KMT2E	0
5713	parRF	GCFC2	0
5602	rpart2	ENPP4	0
5713	parRF	CD4	0
5602	rpart2	NDUFAB1	0
5713	parRF	RBM6	0
5566	sdwd	ITGA2B	0
5566	sdwd	MED24	0
5566	sdwd	RBM6	0
5641	rf	NFIX	0
5641	rf	PLXND1	0
5566	sdwd	BAIAP3	0
5566	sdwd	MKS1	0
5641	rf	MATK	0
5602	rpart2	IL32	0
5641	rf	CROT	0
5602	rpart2	TSPOAP1	0
5713	parRF	CIAPIN1	0
5602	rpart2	PAF1	0
5713	parRF	NCAPD2	0
5602	rpart2	FKBP4	0
5566	sdwd	ZNF195	0
5713	parRF	CRY1	0
5566	sdwd	CRY1	0
5566	sdwd	SARM1	0
5641	rf	TFPI	0
5566	sdwd	GAS7	0
5566	sdwd	LYPLA2	0
5602	rpart2	FUZ	0
5713	parRF	DPM1	0
5641	rf	WNT16	0
5713	parRF	GGCT	0
5566	sdwd	GGCT	0
5602	rpart2	RBM5	0
5566	sdwd	METTL13	0
5566	sdwd	DHX33	0
5713	parRF	CASP10	0
5641	rf	DVL2	0
5566	sdwd	WDR54	0
5566	sdwd	SPAG9	0
5566	sdwd	CASP10	0
5641	rf	DLEC1	0
5602	rpart2	LARS2	0
5566	sdwd	ADIPOR2	0
5566	sdwd	LRRC23	0
5602	rpart2	CD9	0
5602	rpart2	TNFRSF12A	0
5602	rpart2	RAD52	0
5602	rpart2	PSMB1	0
5713	parRF	MBTD1	0
5602	rpart2	FUCA2	0
5713	parRF	DHX33	0
5713	parRF	LASP1	0
5641	rf	CSDE1	0
5566	sdwd	SPPL2B	0
5566	sdwd	NADK	0
5566	sdwd	LASP1	0
5641	rf	MYLIP	0
5602	rpart2	ABHD5	0
5713	parRF	CD79B	0
5641	rf	TTC19	0
5566	sdwd	IFFO1	0
5602	rpart2	PHTF2	0
5602	rpart2	ETV7	0
5602	rpart2	GDE1	0
5713	parRF	ITGAL	0
5602	rpart2	SYPL1	0
5602	rpart2	ANKIB1	0
5713	parRF	TSPAN9	0
5602	rpart2	MCUB	0
5713	parRF	RALA	0
5566	sdwd	RALA	0
5602	rpart2	ICA1	0
5566	sdwd	POMT2	0
5566	sdwd	SLC4A1	0
5566	sdwd	CRAMP1	0
5566	sdwd	UTP18	0
5602	rpart2	CLCN6	0
5602	rpart2	FAM76A	0
5602	rpart2	MYCBP2	0
5713	parRF	ABCB4	0
5602	rpart2	TRAPPC6A	0
5713	parRF	SCMH1	0
5602	rpart2	ST7	0
5713	parRF	VPS50	0
5566	sdwd	MAP3K14	0
5566	sdwd	SEC62	0
5566	sdwd	VPS50	0
5641	rf	KDM1A	0
5602	rpart2	BAD	0
5602	rpart2	GCLC	0
5602	rpart2	MARK4	0
5602	rpart2	CAMKK1	0
5566	sdwd	PDK2	0
5713	parRF	MMP25	0
5566	sdwd	MMP25	0
5566	sdwd	CD38	0
5641	rf	ARF5	0
5566	sdwd	ST7L	0
5566	sdwd	BTBD7	0
5602	rpart2	HFE	0
5602	rpart2	FAM214B	0
5713	parRF	ACSM3	0
5713	parRF	STARD3NL	0
5602	rpart2	PLXND1	0
5566	sdwd	STARD3NL	0
5566	sdwd	ACSM3	0
5713	parRF	C1orf112	0
5566	sdwd	KMT2E	0
5566	sdwd	C1orf112	0
5602	rpart2	PLAUR	0
5641	rf	ALS2	0
5566	sdwd	ENPP4	0
5566	sdwd	FYN	0
5641	rf	ELAC2	0
5602	rpart2	PHF7	0
5641	rf	FARP2	0
5641	rf	CD4	0
5602	rpart2	KDM7A	0
5602	rpart2	NFIX	0
5641	rf	GCFC2	0
5602	rpart2	KRIT1	0
5713	parRF	PTBP1	0
5566	sdwd	TTC22	0
5713	parRF	RANBP9	0
5602	rpart2	TFPI	0
5566	sdwd	RANBP9	0
5566	sdwd	SKAP2	0
5566	sdwd	TSPOAP1	0
5566	sdwd	M6PR	0
5602	rpart2	RNF216	0
5713	parRF	BAIAP3	0
5566	sdwd	PAF1	0
5566	sdwd	FUZ	0
5641	rf	DPM1	0
5602	rpart2	ZNF207	0
5602	rpart2	AP2B1	0
5602	rpart2	DNAJC11	0
5713	parRF	MKS1	0
5602	rpart2	LIG3	0
5713	parRF	SKAP2	0
5713	parRF	TTC22	0
5641	rf	RECQL	0
5566	sdwd	PSMB1	0
5566	sdwd	LARS2	0
5713	parRF	GAS7	0
5602	rpart2	LAP3	0
5602	rpart2	NFYA	0
5713	parRF	ZNF195	0
5602	rpart2	DVL2	0
5566	sdwd	TNFRSF12A	0
5713	parRF	REV3L	0
5566	sdwd	REV3L	0
5566	sdwd	SLC25A13	0
5641	rf	CD79B	0
5602	rpart2	HIVEP2	0
5602	rpart2	CSDE1	0
5641	rf	ITGAL	0
5602	rpart2	RHBDD2	0
5602	rpart2	PAFAH1B1	0
5602	rpart2	PDK4	0
5566	sdwd	RHOBTB2	0
5566	sdwd	FGR	0
5566	sdwd	ANKIB1	0
5566	sdwd	ABHD5	0
5602	rpart2	PKD1	0
5602	rpart2	MPO	0
5713	parRF	SPPL2B	0
5602	rpart2	VPS41	0
5713	parRF	IFFO1	0
5602	rpart2	KDM1A	0
5566	sdwd	MYCBP2	0
5566	sdwd	PGLYRP1	0
5566	sdwd	POLDIP2	0
5641	rf	SS18L2	0
5641	rf	NDUFAF7	0
5566	sdwd	TRAPPC6A	0
5566	sdwd	CLCN6	0
5602	rpart2	ZNF200	0
5641	rf	SCMH1	0
5713	parRF	DBF4	0
5566	sdwd	DBF4	0
5602	rpart2	ARF5	0
5566	sdwd	DYRK4	0
5566	sdwd	MEOX1	0
5713	parRF	CFLAR	0
5641	rf	UPF1	0
5566	sdwd	GCLC	0
5713	parRF	CELSR3	0
5566	sdwd	CFLAR	0
5602	rpart2	PIK3C2A	0
5566	sdwd	MARK4	0
5602	rpart2	HS3ST1	0
5602	rpart2	STPG1	0
5602	rpart2	MGST1	0
5602	rpart2	JARID2	0
5713	parRF	UTP18	0
5602	rpart2	REXO5	0
5566	sdwd	CFH	0
5566	sdwd	FAM214B	0
5713	parRF	KRIT1	0
5566	sdwd	KRIT1	0
5566	sdwd	PLAUR	0
5602	rpart2	AKAP8L	0
5602	rpart2	FARP2	0
5602	rpart2	SPRTN	0
5641	rf	STARD3NL	0
5602	rpart2	C19orf60	0
5602	rpart2	CYB561	0
5602	rpart2	TSR3	0
5602	rpart2	POLR2J	0
5566	sdwd	KDM7A	0
5713	parRF	VTA1	0
5602	rpart2	ALS2	0
5566	sdwd	VTA1	0
5566	sdwd	DNAJC11	0
5566	sdwd	RNF216	0
5641	rf	BAIAP3	0
5602	rpart2	MRC2	0
5602	rpart2	TRAF3IP3	0
5602	rpart2	FBXL3	0
5602	rpart2	MATK	0
5602	rpart2	CDC27	0
5566	sdwd	AP2B1	0
5713	parRF	RPS20	0
5566	sdwd	RPS20	0
5566	sdwd	NDUFAB1	0
5602	rpart2	HEATR5B	0
5641	rf	ZNF195	0
5602	rpart2	CROT	0
5713	parRF	TSPOAP1	0
5602	rpart2	CCDC124	0
5713	parRF	FUZ	0
5602	rpart2	RECQL	0
5713	parRF	FKBP4	0
5566	sdwd	NFYA	0
5566	sdwd	IL32	0
5641	rf	CRY1	0
5602	rpart2	WNT16	0
5602	rpart2	ST3GAL1	0
5602	rpart2	DLEC1	0
5602	rpart2	PRKAR2B	0
5602	rpart2	IFRD1	0
5713	parRF	CD9	0
5602	rpart2	AK2	0
5566	sdwd	CD9	0
5566	sdwd	FUCA2	0
5566	sdwd	RHBDD2	0
5713	parRF	RAD52	0
5566	sdwd	RAD52	0
5566	sdwd	RBM5	0
5602	rpart2	SNX11	0
5713	parRF	PSMB1	0
5641	rf	CASP10	0
5566	sdwd	PAFAH1B1	0
5566	sdwd	HIVEP2	0
5602	rpart2	NISCH	0
5641	rf	GGCT	0
5602	rpart2	AGK	0
5713	parRF	TNFRSF12A	0
5713	parRF	PHTF2	0
5566	sdwd	PHTF2	0
5713	parRF	ETV7	0
5602	rpart2	NDUFAF7	0
5566	sdwd	ETV7	0
5566	sdwd	MCUB	0
5566	sdwd	MPO	0
5713	parRF	SYPL1	0
5566	sdwd	SYPL1	0
5566	sdwd	ICA1	0
5641	rf	NADK	0
5602	rpart2	TTC19	0
5641	rf	LASP1	0
5566	sdwd	VPS41	0
5566	sdwd	ZNF200	0
5602	rpart2	UQCRC1	0
5641	rf	RALA	0
5602	rpart2	ZNF263	0
5602	rpart2	SS18L2	0
5602	rpart2	MYLIP	0
5602	rpart2	RPAP3	0
5713	parRF	MCUB	0
5641	rf	VPS50	0
5566	sdwd	JARID2	0
5566	sdwd	PIK3C2A	0
5602	rpart2	MAD1L1	0
5713	parRF	TRAPPC6A	0
5641	rf	UTP18	0
5602	rpart2	BAZ1B	0
5602	rpart2	ITGA3	0
5713	parRF	MYCBP2	0
5602	rpart2	LUC7L	0
5602	rpart2	UPF1	0
5566	sdwd	STPG1	0
5713	parRF	FAM76A	0
5566	sdwd	FAM76A	0
5566	sdwd	ST7	0
5641	rf	SEC62	0
5602	rpart2	ELOA	0
5713	parRF	MARK4	0
5641	rf	BTBD7	0
5602	rpart2	UBE3C	0
5602	rpart2	IBTK	0
5713	parRF	GCLC	0
5602	rpart2	KIAA0100	0
5602	rpart2	SLC22A16	0
5713	parRF	CAMKK1	0
5566	sdwd	C19orf60	0
5566	sdwd	BAD	0
5566	sdwd	CAMKK1	0
5641	rf	MMP25	0
5566	sdwd	TSR3	0
5566	sdwd	AKAP8L	0
5602	rpart2	MED24	0
5602	rpart2	GCFC2	0
5602	rpart2	ELAC2	0
5602	rpart2	RBM6	0
5566	sdwd	FBXL3	0
5566	sdwd	NFIX	0
5566	sdwd	PLXND1	0
5566	sdwd	MATK	0
5566	sdwd	MRC2	0
5602	rpart2	CD4	0
5641	rf	FYN	0
5713	parRF	LIG3	0
5602	rpart2	DPM1	0
5602	rpart2	SARM1	0
5566	sdwd	ZNF207	0
5566	sdwd	LIG3	0
5641	rf	RANBP9	0
5566	sdwd	CROT	0
5566	sdwd	TFPI	0
5602	rpart2	SCYL3	0
5566	sdwd	CCDC124	0
5566	sdwd	WNT16	0
5602	rpart2	NCAPD2	0
5602	rpart2	MAP3K9	0
5602	rpart2	CRY1	0
5602	rpart2	CDK11A	0
5602	rpart2	CIAPIN1	0
5602	rpart2	CASP10	0
5566	sdwd	LAP3	0
5566	sdwd	DVL2	0
5713	parRF	SNX11	0
5641	rf	REV3L	0
5641	rf	SLC25A13	0
5566	sdwd	PRKAR2B	0
5566	sdwd	DLEC1	0
5566	sdwd	SNX11	0
5641	rf	PSMB1	0
5602	rpart2	MBTD1	0
5641	rf	LARS2	0
5566	sdwd	IFRD1	0
5566	sdwd	NISCH	0
5602	rpart2	GGCT	0
5602	rpart2	METTL13	0
5602	rpart2	OSBPL7	0
5602	rpart2	SPAG9	0
5602	rpart2	PIGQ	0
5602	rpart2	DHX33	0
5713	parRF	DVL2	0
5713	parRF	LAP3	0
5566	sdwd	MYLIP	0
5566	sdwd	TTC19	0
5641	rf	ANKIB1	0
5602	rpart2	TSPAN9	0
5641	rf	ABHD5	0
5602	rpart2	POMT2	0
5602	rpart2	ITGAL	0
5602	rpart2	CD79B	0
5602	rpart2	SLC4A1	0
5713	parRF	PDK4	0
5566	sdwd	ZNF263	0
5566	sdwd	CSDE1	0
5566	sdwd	PDK4	0
5641	rf	RHOBTB2	0
5641	rf	FGR	0
5602	rpart2	SEC62	0
5641	rf	MYCBP2	0
5602	rpart2	ABCB4	0
5713	parRF	MPO	0
5602	rpart2	CEACAM21	0
5602	rpart2	VPS50	0
5566	sdwd	ITGA3	0
5713	parRF	PKD1	0
5566	sdwd	PKD1	0
5566	sdwd	KDM1A	0
5641	rf	PGLYRP1	0
5566	sdwd	LUC7L	0
5602	rpart2	SCMH1	0
5713	parRF	VPS41	0
5602	rpart2	MMP25	0
5602	rpart2	CYTH3	0
5602	rpart2	CREBBP	0
5602	rpart2	COX10	0
5602	rpart2	CD38	0
5566	sdwd	HS3ST1	0
5566	sdwd	REXO5	0
5566	sdwd	IBTK	0
5713	parRF	MGST1	0
5566	sdwd	MGST1	0
5566	sdwd	ARF5	0
5602	rpart2	TMEM176A	0
5641	rf	CFLAR	0
5566	sdwd	KIAA0100	0
5566	sdwd	ELOA	0
5641	rf	MARK4	0
5602	rpart2	STAB1	0
5641	rf	DBF4	0
5602	rpart2	ALDH3B1	0

## Sheet: Legend
Dataset EV16: List of features and their variable importance score across 4 different models.
